# Supplementary material for: N,N′-Bis(1,3-thia­zol-2-yl)methyl­ene­diamine
Source: Acta Crystallogr Sect E Struct Rep Online. 2011 Nov 16;67(Pt 12):o3320. doi: 10.1107/S1600536811047659 (PMC3238970; doi:10.1107/S1600536811047659)
Supplement: Supplementary file 2 [file e-67-o3320-Isup2.hkl]

# 
# h,k,l, Fc-squared, Fo-squared, sigma(Fo-squared) and status flag 
# 
data_I
_shelx_title ' KH561H in P2(1)/n' 
_shelx_refln_list_code          4 
_shelx_F_calc_maximum       94.75 
_exptl_crystal_F_000       464.00 
_reflns_d_resolution_high  0.7291 
 
loop_ 
 _symmetry_equiv_pos_as_xyz 
 'x, y, z' 
 '-x+1/2, y+1/2, -z+1/2' 
 '-x, -y, -z' 
 'x-1/2, -y-1/2, z-1/2' 
 
_cell_length_a     7.8598 
_cell_length_b     8.9291 
_cell_length_c    13.6717 
_cell_angle_alpha  90.000 
_cell_angle_beta   96.393 
_cell_angle_gamma  90.000 
 
_shelx_F_squared_multiplier     1.000 
 
loop_ 
 _refln_index_h 
 _refln_index_k 
 _refln_index_l 
 _refln_F_squared_calc 
 _refln_F_squared_meas 
 _refln_F_squared_sigma 
 _refln_observed_status 
   2   0   0     5470.08     6675.83     20.57 o 
   4   0   0     1768.79     1764.50      9.40 o 
   6   0   0       45.40       40.66      8.55 o 
   8   0   0       45.65       39.36      8.64 o 
  10   0   0       29.84       23.81      4.85 o 
   1   1   0       15.24       23.84      5.19 o 
   2   1   0     1868.28     1985.31     11.54 o 
   3   1   0       97.19       94.60      3.36 o 
   4   1   0      188.42      198.37      4.03 o 
   5   1   0      924.84      935.40      4.49 o 
   6   1   0        0.11        6.21      3.04 o 
   7   1   0      399.40      385.38      3.68 o 
   8   1   0       48.88       53.60      4.49 o 
   9   1   0        0.11       -2.33      3.31 o 
  10   1   0        9.97       13.71      8.72 o 
   2   2   0       21.85       18.33      4.28 o 
   3   2   0     2003.32     2165.79     14.80 o 
   4   2   0       87.88       95.36      3.04 o 
   5   2   0       35.88       37.05      5.51 o 
   6   2   0      206.58      213.32      3.93 o 
   7   2   0      815.16      773.69     14.04 o 
   8   2   0       19.77       30.69      7.66 o 
   9   2   0       78.36       68.75      3.51 o 
  10   2   0        2.82       12.06      4.26 o 
   1   3   0     3456.70     3857.46     94.87 o 
   2   3   0     2017.40     2133.35     23.32 o 
   3   3   0     1032.75     1012.04     17.18 o 
   4   3   0      226.42      252.88      6.08 o 
   5   3   0      193.31      206.70      5.48 o 
   6   3   0       26.89       29.96      7.97 o 
   7   3   0       15.20       17.83      3.02 o 
   8   3   0       37.73       41.82      3.92 o 
   9   3   0       47.06       44.42      5.86 o 
  10   3   0       15.10       14.05      4.24 o 
   1   4   0       37.22       33.47      4.56 o 
   2   4   0     1321.85     1394.44     23.44 o 
   3   4   0      248.03      235.93      4.36 o 
   4   4   0      460.03      443.63      7.08 o 
   5   4   0      130.36      132.45      6.93 o 
   6   4   0      183.12      170.61      3.45 o 
   7   4   0       24.99       23.98      3.56 o 
   8   4   0        2.67        7.11      3.30 o 
   9   4   0        4.54       11.67      5.59 o 
  10   4   0        9.12        5.94      4.46 o 
   1   5   0      952.07      983.69     28.66 o 
   2   5   0     2453.35     2552.79     10.11 o 
   3   5   0      127.56      140.54      4.15 o 
   4   5   0      466.98      448.11      4.66 o 
   5   5   0      994.02      958.30      6.68 o 
   6   5   0        7.65       10.00      4.75 o 
   7   5   0       18.60       16.50      3.17 o 
   8   5   0       13.92       13.21      3.76 o 
   9   5   0        0.08       11.57      4.62 o 
   0   6   0       29.15       30.73      7.78 o 
   1   6   0      153.04      148.28     42.43 o 
   2   6   0      176.49      186.78      6.67 o 
   3   6   0       15.84       22.77      4.38 o 
   4   6   0       16.95       23.43      3.73 o 
   5   6   0        0.11       -3.39      3.55 o 
   6   6   0       52.97       52.14      3.37 o 
   7   6   0        6.75        6.24      4.62 o 
   8   6   0        8.15        5.24      4.13 o 
   9   6   0        6.06        8.42      4.48 o 
   1   7   0       28.24       23.82      5.17 o 
   2   7   0      567.73      561.80     10.03 o 
   3   7   0      431.76      409.02      5.54 o 
   4   7   0      115.21      113.89      5.07 o 
   5   7   0      565.88      548.03     12.98 o 
   6   7   0        7.12       15.99      3.92 o 
   7   7   0        2.72        2.70      4.00 o 
   8   7   0        9.02       16.34      4.52 o 
   0   8   0       58.41       44.58      6.68 o 
   1   8   0       11.82       13.40      5.00 o 
   2   8   0      101.99       79.64     27.49 o 
   3   8   0       72.01       56.71     17.68 o 
   4   8   0        0.02        1.26      4.64 o 
   5   8   0       80.99       82.57      4.92 o 
   6   8   0        0.16        5.36      4.92 o 
   7   8   0        0.35        6.90      5.30 o 
   8   8   0        4.59       10.56      5.75 o 
   1   9   0        1.65        1.19      4.84 o 
   2   9   0      200.35      214.71      6.04 o 
   3   9   0        2.49        5.98      6.62 o 
   4   9   0       74.33       56.93     15.66 o 
   5   9   0        7.56        7.90      5.13 o 
   6   9   0        0.58       -4.44      5.39 o 
   7   9   0        3.97        3.47      5.79 o 
   0  10   0       15.98        8.84      8.11 o 
   1  10   0        7.79        8.65      5.35 o 
   2  10   0       20.96       24.59      6.05 o 
   3  10   0       42.02       33.92      5.63 o 
   4  10   0        1.46       -0.10      7.33 o 
   5  10   0        0.99        1.82      6.17 o 
   6  10   0       22.60       17.01      5.93 o 
   1  11   0        0.64        2.68      6.94 o 
   2  11   0        3.21        5.54      6.30 o 
   3  11   0        0.62        6.66      6.91 o 
   4  11   0        3.35        2.09      6.83 o 
   2  12   0        1.95        8.15     12.45 o 
  -9   0   1       55.96       59.65      5.33 o 
  -7   0   1     1255.50     1205.22      7.47 o 
  -5   0   1      333.56      379.80      7.54 o 
  -3   0   1     2046.72     2230.33     10.53 o 
  -1   0   1       25.04       35.98      7.50 o 
   1   0   1      655.97      815.27     11.37 o 
   3   0   1        0.06        3.66      8.11 o 
   5   0   1      140.32      117.09      5.50 o 
   7   0   1      199.03      199.45      4.77 o 
   9   0   1        1.16       11.12      5.31 o 
 -10   1   1       37.06       35.38      4.27 o 
  -9   1   1       44.68       42.13      5.89 o 
  -8   1   1        0.20        3.90      2.83 o 
  -7   1   1      138.25      124.26      7.29 o 
  -6   1   1      153.06      164.81      4.31 o 
  -5   1   1      269.24      260.79      3.66 o 
  -4   1   1      255.83      230.51      4.35 o 
  -3   1   1     1475.96     1545.69      6.68 o 
  -2   1   1     2581.64     2795.19     20.10 o 
  -1   1   1     2619.07     2971.69     20.04 o 
   1   1   1     4228.15     4537.89     24.29 o 
   2   1   1     2490.51     2936.15     13.76 o 
   3   1   1        0.88        0.71      3.06 o 
   4   1   1     1869.56     1936.91      8.77 o 
   5   1   1      212.20      215.67      3.93 o 
   6   1   1        5.23        4.21      3.64 o 
   7   1   1        0.67        6.66      3.45 o 
   8   1   1      153.43      148.65      6.22 o 
   9   1   1        2.23        3.03      6.93 o 
  10   1   1        6.00        9.45      4.64 o 
 -10   2   1        7.51       18.44      4.80 o 
  -9   2   1        0.93        2.90      3.60 o 
  -8   2   1       30.69       27.60      5.40 o 
  -7   2   1        1.78       -1.06      2.92 o 
  -6   2   1      628.69      601.63      5.00 o 
  -5   2   1      796.08      828.69     12.85 o 
  -4   2   1      364.24      348.36      6.13 o 
  -3   2   1      158.98      155.94      3.95 o 
  -2   2   1     2521.18     2847.41     12.94 o 
  -1   2   1     1099.61     1222.16      8.67 o 
   0   2   1     4327.62     4702.98     30.34 o 
   1   2   1     2807.28     3181.66     53.49 o 
   2   2   1      170.33      203.73      4.36 o 
   3   2   1        0.60        4.30      3.81 o 
   4   2   1      519.71      474.90      4.25 o 
   5   2   1       53.11       57.20      3.27 o 
   6   2   1        4.14        7.28      2.90 o 
   7   2   1       63.78       62.19      2.90 o 
   8   2   1       40.86       37.08      4.59 o 
   9   2   1        2.04        5.46      3.98 o 
  10   2   1        0.35        7.70      4.22 o 
 -10   3   1       29.47       25.86      4.46 o 
  -9   3   1        0.26        4.93      5.68 o 
  -8   3   1       12.54        7.56      3.90 o 
  -7   3   1      219.81      201.47      5.96 o 
  -6   3   1      275.31      250.99      3.58 o 
  -5   3   1       94.16       91.75      3.43 o 
  -4   3   1        1.52        0.48      3.00 o 
  -3   3   1      135.75      131.88      4.15 o 
  -2   3   1       47.15       36.97      4.13 o 
  -1   3   1      620.88      734.86      6.79 o 
   0   3   1       63.33       96.77      7.53 o 
   1   3   1     3659.39     3767.97     21.70 o 
   2   3   1     2381.11     2515.74     20.19 o 
   3   3   1      390.87      460.24      4.81 o 
   4   3   1       42.69       39.26      4.92 o 
   5   3   1      176.31      158.06      4.13 o 
   6   3   1        0.79        4.57      2.88 o 
   7   3   1        9.59       17.20      4.95 o 
   8   3   1       22.21       22.25      3.88 o 
   9   3   1        6.60        8.62      4.27 o 
  10   3   1       10.21        6.09      4.46 o 
 -10   4   1        3.02        2.24      6.86 o 
  -9   4   1       35.70       32.11      3.95 o 
  -8   4   1       36.09       43.47      3.55 o 
  -7   4   1      157.74      143.81      3.88 o 
  -6   4   1       38.41       45.51      3.45 o 
  -5   4   1       38.36       37.00      3.34 o 
  -4   4   1      228.93      217.61      3.75 o 
  -3   4   1      897.03      927.39      6.68 o 
  -2   4   1      265.00      334.39      5.36 o 
  -1   4   1       36.66       40.43      4.73 o 
   0   4   1      537.82      586.68     23.09 o 
   1   4   1      131.82      181.13      5.50 o 
   2   4   1        0.23        3.22      4.63 o 
   3   4   1      662.86      701.33      9.95 o 
   4   4   1       11.52        9.05      3.74 o 
   5   4   1      249.28      223.87      5.81 o 
   6   4   1      184.21      182.33      3.72 o 
   7   4   1       48.86       46.62      4.12 o 
   8   4   1        7.35       10.05      5.36 o 
   9   4   1       23.06       19.32      4.49 o 
  10   4   1        6.13        7.34      4.54 o 
  -9   5   1       37.87       42.85      4.26 o 
  -8   5   1        6.10        0.69      4.11 o 
  -7   5   1       23.98       26.82      3.68 o 
  -6   5   1      204.92      201.44      4.70 o 
  -5   5   1      752.11      720.46      9.85 o 
  -4   5   1      192.59      198.80      4.10 o 
  -3   5   1      654.85      651.29     10.01 o 
  -2   5   1      488.86      482.80      5.68 o 
  -1   5   1       15.65       22.78      5.65 o 
   0   5   1      298.42      349.93      7.93 o 
   1   5   1       50.72       46.13      6.07 o 
   2   5   1       68.02       75.23      4.71 o 
   3   5   1       52.91       37.78      5.76 o 
   4   5   1      202.61      201.63      4.20 o 
   5   5   1       14.87        8.57      3.78 o 
   6   5   1       32.87       38.58      3.75 o 
   7   5   1        6.40       20.45      4.89 o 
   8   5   1       17.49       15.85      3.99 o 
   9   5   1        4.41       13.18      4.70 o 
  -9   6   1        7.15       16.67      5.02 o 
  -8   6   1        0.21        3.20      4.02 o 
  -7   6   1       26.15       20.02      3.38 o 
  -6   6   1       23.00       25.76      3.54 o 
  -5   6   1      137.88      129.99      3.64 o 
  -4   6   1        0.11       -0.85      3.60 o 
  -3   6   1        2.43        2.20      4.39 o 
  -2   6   1       82.82       76.19      4.79 o 
  -1   6   1     1073.18     1005.02     94.08 o 
   0   6   1       69.63       61.99      5.87 o 
   1   6   1        0.01        0.70      4.73 o 
   2   6   1        5.91        3.45      4.42 o 
   3   6   1     1041.57     1001.30     20.20 o 
   4   6   1      160.99      157.26      4.86 o 
   5   6   1      104.00       98.76      4.27 o 
   6   6   1       57.68       62.67      3.98 o 
   7   6   1       49.16       49.21      3.93 o 
   8   6   1        0.07        0.33      4.23 o 
   9   6   1       16.32       11.61      5.08 o 
  -8   7   1        1.85       -1.53      4.22 o 
  -7   7   1        3.73        2.84      4.13 o 
  -6   7   1       13.51        7.43      3.89 o 
  -5   7   1        7.00        8.50      3.76 o 
  -4   7   1      279.63      277.22      6.86 o 
  -3   7   1       19.57       24.49      4.63 o 
  -2   7   1      212.42      199.25      7.13 o 
  -1   7   1       46.14       47.68      5.44 o 
   0   7   1      278.81      267.13      6.18 o 
   1   7   1       37.50       43.19      5.10 o 
   2   7   1      170.83      167.76      6.66 o 
   3   7   1      152.27      150.81      4.82 o 
   4   7   1       43.55       42.42      4.43 o 
   5   7   1        0.01        3.02      4.57 o 
   6   7   1        9.16        8.61      6.37 o 
   7   7   1        7.29        7.81      4.16 o 
   8   7   1       10.00        2.85      4.51 o 
  -8   8   1       15.95       25.40      4.62 o 
  -7   8   1        2.21       11.95      5.06 o 
  -6   8   1        1.65        2.23      4.95 o 
  -5   8   1        6.42       10.92      4.51 o 
  -4   8   1       34.35       44.17      4.57 o 
  -3   8   1       33.43       23.61      5.84 o 
  -2   8   1        2.01       -0.21      4.69 o 
  -1   8   1       14.72       13.18      5.17 o 
   0   8   1        0.08       -0.18      4.57 o 
   1   8   1      145.24      139.28      4.93 o 
   2   8   1       65.21       47.50     19.58 o 
   3   8   1       30.14       21.00      8.40 o 
   4   8   1        1.11        7.98      4.57 o 
   5   8   1        4.79       11.45      4.71 o 
   6   8   1       51.34       54.83      5.68 o 
   7   8   1        0.04       -0.75      5.37 o 
   8   8   1        5.88       14.28      5.66 o 
  -7   9   1       30.62       36.04      5.97 o 
  -6   9   1        1.74        6.22      5.36 o 
  -5   9   1       38.18       46.88      5.26 o 
  -4   9   1        0.55       -0.64      4.80 o 
  -3   9   1        0.75        4.14      4.67 o 
  -2   9   1       43.81       41.55      5.55 o 
  -1   9   1        6.01        8.94      5.61 o 
   0   9   1       25.52       18.13      4.96 o 
   1   9   1        2.56        4.63      4.60 o 
   2   9   1        8.58        9.73      5.26 o 
   3   9   1       54.22       50.62     12.29 o 
   4   9   1       41.69       26.72     10.74 o 
   5   9   1       24.96       29.24      5.29 o 
   6   9   1        3.81       -2.19      5.85 o 
   7   9   1       12.40       19.09      5.98 o 
  -6  10   1        0.05        1.84      6.26 o 
  -5  10   1       22.95       17.95      5.84 o 
  -4  10   1       13.22       13.76      6.42 o 
  -3  10   1       14.08       12.19      5.20 o 
  -2  10   1        1.30        5.76      6.13 o 
  -1  10   1      134.37      138.98      6.15 o 
   0  10   1        2.63        8.57      6.62 o 
   1  10   1        0.16        2.71      6.76 o 
   2  10   1        0.04        2.50      5.61 o 
   3  10   1       17.47       24.31      5.76 o 
   4  10   1        1.94        2.11      7.27 o 
   5  10   1       16.57       15.80      6.10 o 
   6  10   1       11.34       15.97      6.77 o 
  -4  11   1       14.49       10.27      6.83 o 
  -3  11   1        0.27        6.34      7.23 o 
  -2  11   1       48.48       49.54      6.92 o 
  -1  11   1        7.62       18.72      8.22 o 
   0  11   1        5.08        8.33      8.00 o 
   1  11   1       11.36       19.76      7.83 o 
   2  11   1       42.69       39.91      8.55 o 
   3  11   1        2.94        5.12      6.49 o 
   4  11   1       10.14        9.52      6.78 o 
  -2  12   1        3.70        9.24     10.28 o 
  -1  12   1        4.11        9.37     10.56 o 
   0  12   1       12.35       16.52     10.59 o 
   1  12   1        0.14        3.24      9.57 o 
 -10   0   2        0.05       -2.07      5.33 o 
  -8   0   2       35.50       21.61      4.35 o 
  -6   0   2      463.80      468.86     18.82 o 
  -4   0   2      100.24      102.33      4.94 o 
  -2   0   2       87.72       84.12      6.09 o 
   2   0   2     6777.74     7147.28     56.70 o 
   4   0   2      406.62      436.37     10.66 o 
   6   0   2      138.00      134.36      8.59 o 
   8   0   2       11.78        9.94      5.09 o 
  10   0   2       15.01       24.98      9.79 o 
 -10   1   2       19.41       27.83      4.22 o 
  -9   1   2       66.94       64.30      3.76 o 
  -8   1   2      221.51      208.42      5.13 o 
  -7   1   2        2.71       -1.03      3.65 o 
  -6   1   2      792.22      778.56      4.59 o 
  -5   1   2      377.57      400.30      6.69 o 
  -4   1   2        6.68        9.45      3.19 o 
  -3   1   2     5276.80     5885.37     30.99 o 
  -2   1   2     1477.41     1677.09      7.59 o 
   0   1   2      357.73       12.58     17.76 o 
   2   1   2      193.44      214.84      5.00 o 
   3   1   2        2.87        1.42      4.13 o 
   4   1   2      586.79      619.73      4.93 o 
   5   1   2       27.68       35.23      4.25 o 
   6   1   2       21.46       27.53      3.40 o 
   7   1   2        0.00       -1.54      3.10 o 
   8   1   2      191.10      178.72      8.45 o 
   9   1   2        3.75       14.97      4.85 o 
  10   1   2       10.89       23.93      5.59 o 
 -10   2   2       17.39       11.58      5.03 o 
  -9   2   2       80.03       75.11      6.32 o 
  -8   2   2       12.76       16.04      4.68 o 
  -7   2   2       14.30       15.81      3.17 o 
  -6   2   2      369.56      386.21      4.59 o 
  -5   2   2      358.59      346.41      4.96 o 
  -4   2   2      678.69      774.50      9.12 o 
  -3   2   2        4.60       12.82      3.74 o 
  -2   2   2      752.84      889.76      8.09 o 
  -1   2   2       31.63       31.24      5.17 o 
   0   2   2      419.01      459.73     10.47 o 
   1   2   2       24.39       40.00      5.96 o 
   2   2   2      297.05      310.48      4.98 o 
   3   2   2      374.60      383.43      4.30 o 
   4   2   2        4.83       12.01      2.87 o 
   5   2   2      658.02      625.67      7.21 o 
   6   2   2      439.70      450.99      4.15 o 
   7   2   2       38.96       45.72      4.15 o 
   8   2   2        0.14       -0.55      2.92 o 
   9   2   2       48.85       62.10      5.13 o 
  10   2   2        3.84        1.30      4.32 o 
 -10   3   2       17.20       12.90      4.52 o 
  -9   3   2        0.03        1.38      7.66 o 
  -8   3   2      163.71      153.40      9.12 o 
  -7   3   2       45.59       43.42      3.74 o 
  -6   3   2      343.26      322.76      6.51 o 
  -5   3   2      453.14      440.73      4.96 o 
  -4   3   2        0.06        3.30      3.20 o 
  -3   3   2        0.02        2.77      3.39 o 
  -2   3   2       73.61       89.26      4.03 o 
  -1   3   2        0.38        3.78      4.40 o 
   0   3   2       71.92       57.32      8.35 o 
   1   3   2     2497.18     2564.29     73.69 o 
   2   3   2      306.94      312.80      9.95 o 
   3   3   2      403.48      442.31      7.08 o 
   4   3   2      431.54      440.09      6.92 o 
   5   3   2      342.20      340.31      6.31 o 
   6   3   2       38.32       39.35      3.35 o 
   7   3   2       34.71       28.60      2.90 o 
   8   3   2      109.70      106.70      4.13 o 
   9   3   2       11.24       28.01      7.14 o 
  10   3   2        0.21        3.44      4.72 o 
 -10   4   2        1.41        7.31      4.81 o 
  -9   4   2        0.86        8.14      4.14 o 
  -8   4   2        0.49        4.41      3.60 o 
  -7   4   2        9.00       10.80      3.31 o 
  -6   4   2       52.69       55.32      4.12 o 
  -5   4   2       18.77       19.67      3.01 o 
  -4   4   2       24.86       20.49      3.63 o 
  -3   4   2      593.40      652.09     12.20 o 
  -2   4   2     2170.92     2251.06     37.63 o 
  -1   4   2     1417.72     1447.83     14.37 o 
   0   4   2      311.26      393.28      9.51 o 
   1   4   2       98.22       91.24      5.72 o 
   2   4   2     1771.40     1787.44     12.97 o 
   3   4   2      717.09      700.28     10.32 o 
   4   4   2       10.07        6.96      4.80 o 
   5   4   2       21.43       25.10      3.99 o 
   6   4   2        8.40        4.22      5.45 o 
   7   4   2        4.09        2.64      4.86 o 
   8   4   2        1.48       -2.42      3.85 o 
   9   4   2        0.26        3.14      4.07 o 
  -9   5   2        0.11        0.37      4.12 o 
  -8   5   2        9.48        7.98      4.12 o 
  -7   5   2        5.87       11.09      3.73 o 
  -6   5   2      105.42      104.02      6.62 o 
  -5   5   2      463.39      467.03     11.63 o 
  -4   5   2      161.61      160.44      4.02 o 
  -3   5   2      664.68      628.33      7.47 o 
  -2   5   2      203.28      237.88      4.55 o 
  -1   5   2       62.55       86.62      6.09 o 
   0   5   2      697.83      680.95     10.27 o 
   1   5   2     1225.19     1304.81     35.86 o 
   2   5   2      118.85      112.89      5.08 o 
   3   5   2        4.80        2.93      4.97 o 
   4   5   2        7.23        7.84      3.68 o 
   5   5   2       38.64       37.01      3.79 o 
   6   5   2        1.35        0.22      3.72 o 
   7   5   2       82.03       78.49      3.83 o 
   8   5   2        4.21       11.65      4.15 o 
   9   5   2        0.00       -0.33      7.11 o 
  -9   6   2       11.78        5.28      5.31 o 
  -8   6   2      101.79       99.05      4.50 o 
  -7   6   2       14.89       12.71      3.75 o 
  -6   6   2      208.80      202.35      7.62 o 
  -5   6   2        2.09       -1.03      5.67 o 
  -4   6   2     1606.70     1569.53     20.55 o 
  -3   6   2       11.07       12.92      4.32 o 
  -2   6   2       16.07       14.57      4.42 o 
  -1   6   2       29.22       29.65      5.04 o 
   0   6   2       64.54       63.91      6.62 o 
   1   6   2       58.62       47.61     16.46 o 
   2   6   2      548.23      564.48     12.58 o 
   3   6   2      133.98      126.83      4.86 o 
   4   6   2      237.90      232.93      7.28 o 
   5   6   2       50.61       47.18      4.52 o 
   6   6   2      190.91      189.11      4.14 o 
   7   6   2        0.13       -0.25      3.70 o 
   8   6   2        6.24        7.94      6.59 o 
   9   6   2       13.04       19.03      5.74 o 
  -8   7   2       11.22       16.70      4.07 o 
  -7   7   2        8.43       18.04      4.53 o 
  -6   7   2        0.02        7.44      5.90 o 
  -5   7   2        2.92        2.42      3.75 o 
  -4   7   2       22.26       14.12      5.86 o 
  -3   7   2        1.31        3.23      8.95 o 
  -2   7   2      173.64      160.67      7.01 o 
  -1   7   2        4.45        5.71      5.52 o 
   0   7   2        8.43        2.69      7.39 o 
   1   7   2        0.56       -0.67      4.83 o 
   2   7   2      101.57       99.88      6.57 o 
   3   7   2        3.85        7.11      4.77 o 
   4   7   2       60.54       55.24      4.99 o 
   5   7   2        4.72        4.43      7.04 o 
   6   7   2        9.20        4.20      4.18 o 
   7   7   2       93.86      101.55      5.17 o 
   8   7   2        2.38       -2.89      5.30 o 
  -8   8   2        1.51        5.26      4.61 o 
  -7   8   2        7.09        4.34      6.50 o 
  -6   8   2        1.34        6.86      4.99 o 
  -5   8   2        0.49       -2.44      4.85 o 
  -4   8   2       57.39       55.77      4.48 o 
  -3   8   2      412.67      392.70     19.73 o 
  -2   8   2       73.93       66.38     17.35 o 
  -1   8   2      619.98      620.80     30.02 o 
   0   8   2      167.33      156.22      6.38 o 
   1   8   2        2.18        1.79      5.40 o 
   2   8   2        1.76       -4.18      4.18 o 
   3   8   2      153.94      133.69     39.96 o 
   4   8   2      146.50      137.99      5.39 o 
   5   8   2       13.16       20.74      4.92 o 
   6   8   2        0.05        4.42      4.91 o 
   7   8   2        0.72        5.30      5.24 o 
  -7   9   2        4.74        9.43      5.67 o 
  -6   9   2        3.11        5.71      4.99 o 
  -5   9   2        0.34        7.75      5.08 o 
  -4   9   2       57.47       52.37      9.52 o 
  -3   9   2       80.02       67.79     20.28 o 
  -2   9   2        7.33        9.36      5.62 o 
  -1   9   2        2.46       -5.57      8.93 o 
   0   9   2       99.52      103.93      6.22 o 
   1   9   2       27.00       19.88      5.99 o 
   2   9   2        3.38       -2.55      5.18 o 
   3   9   2       51.51       51.13      6.55 o 
   4   9   2       64.08       35.40     16.21 o 
   5   9   2        8.41        5.96      5.59 o 
   6   9   2       10.33        3.90      5.65 o 
   7   9   2        3.78        9.50      6.24 o 
  -6  10   2        1.81        4.75      7.75 o 
  -5  10   2        5.48       15.68      6.95 o 
  -4  10   2       14.51       15.91      6.37 o 
  -3  10   2       41.43       38.96      6.42 o 
  -2  10   2       18.02       26.02      9.79 o 
  -1  10   2       57.02       54.43      6.77 o 
   0  10   2        4.59        2.43      6.96 o 
   1  10   2        0.11        8.98      6.92 o 
   2  10   2        9.84       13.88      6.41 o 
   3  10   2        4.44        4.09      5.82 o 
   4  10   2        0.70       11.38      7.40 o 
   5  10   2        0.28        6.71      5.88 o 
  -4  11   2        0.00        0.20      7.27 o 
  -3  11   2       19.69       23.23      8.52 o 
  -2  11   2       19.68       12.87     10.56 o 
  -1  11   2        5.07        1.61      7.50 o 
   0  11   2        4.56        5.88      7.57 o 
   1  11   2        4.20       12.00      6.94 o 
   2  11   2        2.43        5.24      7.43 o 
   3  11   2       10.24       12.37      7.25 o 
   4  11   2        0.28        7.00      7.02 o 
  -1  12   2       17.76       21.67      8.98 o 
   0  12   2       13.57       20.66      9.40 o 
   1  12   2        2.97        6.87      9.06 o 
  -9   0   3      193.97      198.52      7.68 o 
  -7   0   3       69.54       59.52      5.28 o 
  -5   0   3     1343.67     1377.30     12.34 o 
  -3   0   3       39.46       41.53      4.92 o 
  -1   0   3     1536.92     1596.31     12.39 o 
   3   0   3      571.60      510.18      8.11 o 
   5   0   3     1611.13     1572.73     38.84 o 
   7   0   3       76.71       74.12     14.11 o 
   9   0   3       40.02       40.01      4.91 o 
 -10   1   3       13.76        9.90      4.15 o 
  -9   1   3        1.96       -1.78      3.55 o 
  -8   1   3      155.28      161.08      3.88 o 
  -7   1   3       91.74       91.61      3.18 o 
  -6   1   3       19.31       12.73      3.34 o 
  -5   1   3      501.50      465.06     15.85 o 
  -4   1   3      755.64      806.34      5.16 o 
  -3   1   3      113.51      120.39      4.03 o 
  -2   1   3       56.42       55.70      4.06 o 
  -1   1   3        7.14       11.26      5.24 o 
   0   1   3       11.12       23.33     14.31 o 
   1   1   3     1163.03     1203.64      8.48 o 
   2   1   3      222.90      195.28      4.64 o 
   3   1   3       62.17       64.01      3.88 o 
   4   1   3       89.86      101.66      3.52 o 
   5   1   3      178.55      164.51      4.32 o 
   6   1   3      480.25      475.20      7.03 o 
   7   1   3       46.78       51.82      6.26 o 
   8   1   3      105.23       99.38      3.58 o 
   9   1   3        0.36        4.76      3.66 o 
  10   1   3        1.49       -0.89      4.49 o 
 -10   2   3        9.15       27.35     14.17 o 
  -9   2   3        0.00        5.32      4.75 o 
  -8   2   3       93.04       89.89      5.72 o 
  -7   2   3        1.03        7.80      4.02 o 
  -6   2   3      224.40      208.33      6.11 o 
  -5   2   3       71.81       79.17      3.33 o 
  -4   2   3     1506.55     1532.85      7.26 o 
  -3   2   3        0.28       -3.28      3.28 o 
  -2   2   3     5857.67     6274.23     38.10 o 
  -1   2   3      453.23      483.61     21.07 o 
   0   2   3       20.42       28.19      7.08 o 
   1   2   3     1270.25     1451.46     24.94 o 
   2   2   3     1977.37     2070.99     17.34 o 
   3   2   3      120.49      138.34      3.97 o 
   4   2   3      173.14      179.28      3.29 o 
   5   2   3        1.83        3.33      3.22 o 
   6   2   3        7.98        7.44      3.30 o 
   7   2   3       31.04       31.88      3.40 o 
   8   2   3        8.08        5.71      3.17 o 
   9   2   3        6.77       17.80      4.13 o 
  10   2   3        0.88       -3.23      4.86 o 
 -10   3   3        0.19       -0.17      4.13 o 
  -9   3   3       18.45       25.96      3.88 o 
  -8   3   3       16.38       16.34      5.27 o 
  -7   3   3        4.07        5.91      4.21 o 
  -6   3   3      378.94      385.36      7.09 o 
  -5   3   3      890.12      816.02     22.99 o 
  -4   3   3      433.15      473.25      9.52 o 
  -3   3   3        8.21        6.82      3.34 o 
  -2   3   3      136.59      146.88      4.29 o 
  -1   3   3      869.80      972.42     21.33 o 
   0   3   3      203.63      189.82      7.20 o 
   1   3   3        4.25        2.00      6.89 o 
   2   3   3      925.44      972.21      9.65 o 
   3   3   3     1029.88     1039.33     11.75 o 
   4   3   3        7.82       15.78      3.23 o 
   5   3   3      128.91      112.69      5.32 o 
   6   3   3      122.93      105.91      3.46 o 
   7   3   3       12.41        5.86      3.32 o 
   8   3   3        0.04       -1.24      5.46 o 
   9   3   3        0.32        2.75      3.56 o 
  10   3   3        0.29       -2.41      5.46 o 
 -10   4   3       41.27       45.23     10.70 o 
  -9   4   3       68.18       66.21      4.98 o 
  -8   4   3       13.05       20.68      6.42 o 
  -7   4   3       53.83       57.39      3.47 o 
  -6   4   3       66.91       67.95      3.76 o 
  -5   4   3      309.53      296.35      4.24 o 
  -4   4   3       13.07       12.75      3.61 o 
  -3   4   3        0.16        1.05      3.30 o 
  -2   4   3       16.98       26.16      4.07 o 
  -1   4   3      348.36      292.13     58.17 o 
   0   4   3      361.84      381.47      9.41 o 
   1   4   3      217.05      225.30      6.37 o 
   2   4   3        9.03        9.68      4.73 o 
   3   4   3      291.08      299.05      5.30 o 
   4   4   3      102.12       94.62      3.94 o 
   5   4   3      292.22      268.12      7.10 o 
   6   4   3       12.37       15.02      5.81 o 
   7   4   3        1.12       -0.85      3.20 o 
   8   4   3       30.42       36.52      4.06 o 
   9   4   3       24.98       35.36      5.11 o 
  -9   5   3        5.31       10.31      3.81 o 
  -8   5   3       43.63       41.94      3.78 o 
  -7   5   3       64.52       64.93      5.56 o 
  -6   5   3        8.39       14.86      5.44 o 
  -5   5   3        4.44        6.60      3.75 o 
  -4   5   3      527.03      503.59      4.37 o 
  -3   5   3       23.82       23.00      3.49 o 
  -2   5   3        6.66       12.18      3.36 o 
  -1   5   3        5.48        1.96      4.70 o 
   0   5   3     1280.66     1264.54     10.66 o 
   1   5   3      429.00      421.26     11.09 o 
   2   5   3      145.36      156.01      5.25 o 
   3   5   3      345.37      347.09      9.98 o 
   4   5   3        0.12        2.81      4.39 o 
   5   5   3       76.84       78.72      3.45 o 
   6   5   3      268.62      248.25      4.24 o 
   7   5   3      103.39      101.44      4.68 o 
   8   5   3        3.60        1.95      3.95 o 
   9   5   3        0.50        9.97      6.33 o 
  -9   6   3        0.71        1.53      9.19 o 
  -8   6   3       33.96       51.33      6.46 o 
  -7   6   3       26.04       27.11      4.06 o 
  -6   6   3        6.50        3.25      3.82 o 
  -5   6   3       23.27       25.48      5.11 o 
  -4   6   3      319.88      331.21      4.32 o 
  -3   6   3      314.10      306.79      4.84 o 
  -2   6   3      179.25      189.43      5.04 o 
  -1   6   3       11.39       12.87      7.20 o 
   0   6   3        5.96        3.84      6.72 o 
   1   6   3      129.58      127.71      5.74 o 
   2   6   3      100.39      102.40      5.71 o 
   3   6   3      173.46      171.24      5.49 o 
   4   6   3       27.51       25.44      4.49 o 
   5   6   3       14.19       10.44      3.85 o 
   6   6   3        5.25       14.58      5.72 o 
   7   6   3        0.02        1.01      6.14 o 
   8   6   3        4.75        5.78      4.36 o 
  -8   7   3        0.42        2.71      4.44 o 
  -7   7   3       10.64        9.37      4.05 o 
  -6   7   3       52.70       51.45      4.00 o 
  -5   7   3       55.07       53.16      3.92 o 
  -4   7   3      211.14      206.99      4.20 o 
  -3   7   3        7.47        8.14      4.31 o 
  -2   7   3       35.36       33.06      6.02 o 
  -1   7   3      233.85      245.99      9.12 o 
   0   7   3      793.04      789.54     10.37 o 
   1   7   3       17.16       15.07      5.19 o 
   2   7   3        3.25        4.89      6.45 o 
   3   7   3      278.13      268.65      8.60 o 
   4   7   3       25.73       24.55      4.36 o 
   5   7   3       31.24       28.50      4.80 o 
   6   7   3       13.31        9.16      8.52 o 
   7   7   3        9.78       11.06      4.32 o 
   8   7   3        0.06        7.90      4.77 o 
  -8   8   3        3.83        1.09      5.09 o 
  -7   8   3        7.75        4.50      4.56 o 
  -6   8   3       11.51       16.30      4.09 o 
  -5   8   3        6.72       10.75      4.58 o 
  -4   8   3        1.05        2.79      7.90 o 
  -3   8   3      113.76      107.69      6.74 o 
  -2   8   3        3.44        9.46      5.48 o 
  -1   8   3       27.82       25.06      7.78 o 
   0   8   3        3.61        7.97      7.59 o 
   1   8   3      122.48      115.85      5.71 o 
   2   8   3       11.95        4.48      4.49 o 
   3   8   3       69.65       54.71     18.13 o 
   4   8   3       75.74       82.71      5.36 o 
   5   8   3        2.85        2.30      4.90 o 
   6   8   3        9.25        9.83      5.36 o 
   7   8   3        0.00        3.36      4.96 o 
  -7   9   3       12.19       15.31      5.69 o 
  -6   9   3        4.89        8.20      5.36 o 
  -5   9   3        3.89        3.14      5.25 o 
  -4   9   3       27.40       26.40      6.34 o 
  -3   9   3       29.01       20.85      9.16 o 
  -2   9   3       33.95       39.08      8.64 o 
  -1   9   3        3.79       12.48      8.83 o 
   0   9   3       47.31       44.27      5.63 o 
   1   9   3       18.03       23.74      6.11 o 
   2   9   3        9.84       11.82      5.33 o 
   3   9   3       10.10        6.68      7.27 o 
   4   9   3        0.44        2.16      4.98 o 
   5   9   3        2.57        1.88      5.49 o 
   6   9   3        0.09        6.29      5.94 o 
  -6  10   3       16.14       14.53      6.58 o 
  -5  10   3        0.09        6.09      7.29 o 
  -4  10   3        2.70       -0.14      4.97 o 
  -3  10   3       39.37       36.87      7.06 o 
  -2  10   3        5.05        4.03      8.55 o 
  -1  10   3       25.89       28.42      9.60 o 
   0  10   3        0.80        5.91      6.72 o 
   1  10   3       53.67       50.00      6.32 o 
   2  10   3        0.31        5.94      5.80 o 
   3  10   3        3.76       10.28      6.05 o 
   4  10   3       15.09       18.60      7.81 o 
   5  10   3        5.59        2.80      7.95 o 
  -4  11   3        1.47       -0.55      7.73 o 
  -3  11   3        5.95       13.54     10.95 o 
  -2  11   3       41.39       44.46      9.60 o 
  -1  11   3        0.55        5.74      7.24 o 
   0  11   3       27.67       32.75      6.65 o 
   1  11   3        6.06       10.21      7.35 o 
   2  11   3        0.25        0.47      7.62 o 
   3  11   3        8.59        5.43      7.29 o 
   4  11   3        3.59        8.74      7.74 o 
  -1  12   3        3.30        5.15      8.72 o 
   0  12   3        8.05       20.93      8.62 o 
 -10   0   4        4.49        3.10      6.82 o 
  -8   0   4        6.65       -1.89      4.66 o 
  -6   0   4        3.99        5.57      4.30 o 
  -4   0   4     6021.40     6509.01     82.33 o 
  -2   0   4     8977.77     9601.64     29.28 o 
   0   0   4     3048.86       22.08      7.20 o 
   2   0   4     2765.33     2814.35     35.72 o 
   4   0   4        0.75        2.51      5.06 o 
   6   0   4        4.08        8.58      3.63 o 
   8   0   4        0.62       -2.02      4.48 o 
  10   0   4        0.01        0.36      6.10 o 
 -10   1   4       13.46       14.72      4.98 o 
  -9   1   4       95.38       99.14      3.63 o 
  -8   1   4        2.23        8.13      3.27 o 
  -7   1   4        0.04        4.57     10.85 o 
  -6   1   4      155.91      152.79      4.66 o 
  -5   1   4      215.50      209.74      5.63 o 
  -4   1   4      107.75      106.09      3.68 o 
  -3   1   4      304.90      314.33     21.52 o 
  -2   1   4       35.03       39.48      3.83 o 
  -1   1   4     2070.65     2181.14      9.83 o 
   0   1   4     1284.92      875.89    316.04 o 
   1   1   4     3104.69     3235.16     17.57 o 
   2   1   4       35.90       54.79      4.51 o 
   3   1   4     3579.20     3814.48     32.73 o 
   4   1   4      860.92      866.23      5.47 o 
   5   1   4        2.44        3.46      5.52 o 
   6   1   4      259.82      247.34      3.53 o 
   7   1   4        2.17        2.20      2.82 o 
   8   1   4        8.41       12.30      5.35 o 
   9   1   4        0.61       -2.25      3.96 o 
  10   1   4       17.39       15.70      4.54 o 
 -10   2   4        2.00       -3.34      6.96 o 
  -9   2   4       54.84       51.68      4.16 o 
  -8   2   4        0.07       -1.25      3.19 o 
  -7   2   4      223.78      233.90      3.82 o 
  -6   2   4        0.02       -1.68      3.32 o 
  -5   2   4      532.43      530.22     18.58 o 
  -4   2   4      813.27      938.13      5.21 o 
  -3   2   4      552.03      604.99     14.12 o 
  -2   2   4      513.82      595.37      5.34 o 
  -1   2   4      528.91      554.86      8.07 o 
   0   2   4       14.66       29.18      6.87 o 
   1   2   4       64.86       67.40      9.03 o 
   2   2   4      481.45      534.76     12.23 o 
   3   2   4      284.06      285.69      4.35 o 
   4   2   4        0.05       -0.73      4.46 o 
   5   2   4       60.85       66.02      3.47 o 
   6   2   4      177.29      174.48      5.40 o 
   7   2   4      113.90      124.72      4.07 o 
   8   2   4       38.92       43.13      4.98 o 
   9   2   4       45.33       59.64      6.60 o 
  10   2   4        0.14        8.23      5.12 o 
 -10   3   4        6.64        8.17      3.96 o 
  -9   3   4        4.46        4.76      3.62 o 
  -8   3   4        5.07        4.78      4.09 o 
  -7   3   4       91.41       83.26      9.85 o 
  -6   3   4      477.60      464.69      4.24 o 
  -5   3   4       61.59       57.58      3.28 o 
  -4   3   4      560.71      536.91      7.35 o 
  -3   3   4     1139.06     1293.76     10.77 o 
  -2   3   4       78.18       73.64      4.09 o 
  -1   3   4     2669.85     2853.86     58.84 o 
   0   3   4        6.29        6.51      5.61 o 
   1   3   4       32.23       54.83      9.41 o 
   2   3   4       44.23       30.54      3.98 o 
   3   3   4      164.79      158.13      4.73 o 
   4   3   4       22.00       17.76      3.40 o 
   5   3   4      129.31      129.60      3.98 o 
   6   3   4      116.88      115.76      3.77 o 
   7   3   4       10.89        8.43      4.02 o 
   8   3   4        0.11       -1.30      3.70 o 
   9   3   4        1.64        7.57      4.06 o 
 -10   4   4        1.09       -3.06      4.46 o 
  -9   4   4        2.35        9.09      7.30 o 
  -8   4   4       27.69       31.71      5.20 o 
  -7   4   4       92.48       86.78      4.06 o 
  -6   4   4        7.77       14.38      3.58 o 
  -5   4   4       57.78       58.48      3.26 o 
  -4   4   4     1004.98      985.44      9.02 o 
  -3   4   4       51.61       42.53      3.88 o 
  -2   4   4      981.71      998.63     12.24 o 
  -1   4   4     1620.01     1690.88     86.44 o 
   0   4   4      369.76      366.30      8.74 o 
   1   4   4     1592.94     1668.00     23.81 o 
   2   4   4      759.74      783.15     17.66 o 
   3   4   4        9.74       12.25      4.54 o 
   4   4   4       48.03       49.05      4.23 o 
   5   4   4      106.81      106.22      3.51 o 
   6   4   4       11.43       10.15      3.19 o 
   7   4   4        0.14       -2.62      3.78 o 
   8   4   4        2.36        1.23      3.84 o 
   9   4   4        1.04        5.76      4.60 o 
  -9   5   4       34.80       32.14      5.03 o 
  -8   5   4       13.55       14.81      3.74 o 
  -7   5   4       45.25       47.09      5.00 o 
  -6   5   4      142.91      144.02      4.32 o 
  -5   5   4      125.69      112.88      3.88 o 
  -4   5   4       76.59       74.20      3.37 o 
  -3   5   4       22.07       23.09      3.89 o 
  -2   5   4      393.10      382.52      4.89 o 
  -1   5   4      450.67      422.38      8.74 o 
   0   5   4      847.19      841.10     10.37 o 
   2   5   4       29.21       38.68      4.89 o 
   3   5   4      161.75      152.03      6.49 o 
   4   5   4      280.65      270.05     10.99 o 
   5   5   4       23.87       31.45      7.86 o 
   6   5   4       63.28       61.66      4.09 o 
   7   5   4        2.73        3.78      4.10 o 
   8   5   4        0.30        4.47      4.99 o 
   9   5   4        0.40        6.36      7.33 o 
  -9   6   4        0.93        8.55      4.40 o 
  -8   6   4       15.21       15.01      4.07 o 
  -7   6   4       18.86       27.27      4.71 o 
  -6   6   4        0.11        0.71      3.75 o 
  -5   6   4       53.27       56.80      3.85 o 
  -4   6   4      375.52      370.53      4.22 o 
  -3   6   4       61.29       59.81      4.00 o 
  -2   6   4      221.53      196.69     12.19 o 
  -1   6   4        2.49        2.40      6.91 o 
   0   6   4        2.60       -5.28      5.28 o 
   1   6   4       41.03       37.47      5.23 o 
   2   6   4      137.08      130.88      8.06 o 
   3   6   4       22.01       25.29      5.19 o 
   4   6   4      123.08      123.61      4.74 o 
   5   6   4        5.22        8.74      4.38 o 
   6   6   4      144.19      143.07      8.22 o 
   7   6   4        0.01        4.29      4.33 o 
   8   6   4       58.52       59.11      9.70 o 
  -8   7   4        5.47        4.18      4.50 o 
  -7   7   4      131.75      127.79      4.40 o 
  -6   7   4       25.07       26.83      3.62 o 
  -5   7   4       22.45       23.72      3.97 o 
  -4   7   4       18.57       18.07      3.79 o 
  -3   7   4      144.68      131.15      4.79 o 
  -2   7   4       43.52       36.62     12.44 o 
  -1   7   4      133.91      154.68      7.20 o 
   0   7   4       89.40       82.77      7.20 o 
   1   7   4      400.32      386.31     15.70 o 
   2   7   4        3.34       16.32      7.01 o 
   3   7   4        6.87        2.89      5.06 o 
   4   7   4       41.12       42.82      4.70 o 
   5   7   4       57.48       52.12      4.99 o 
   6   7   4        6.11       -4.31      5.63 o 
   7   7   4       11.53        5.71      5.36 o 
   8   7   4        8.56        9.52      5.77 o 
  -8   8   4        7.77       13.13      6.76 o 
  -7   8   4       19.09       19.76      4.33 o 
  -6   8   4        0.11       -0.63      4.27 o 
  -5   8   4       20.20       22.35      4.66 o 
  -4   8   4        0.44        1.04      4.77 o 
  -3   8   4       17.31       34.63      9.65 o 
  -2   8   4       20.54       15.84      7.78 o 
  -1   8   4      223.93      213.64      8.45 o 
   0   8   4        6.90       13.25      7.49 o 
   1   8   4      272.99      266.43     11.38 o 
   2   8   4       27.68       16.83     13.92 o 
   3   8   4        0.91        5.21      6.69 o 
   4   8   4        1.92        1.77      5.06 o 
   5   8   4       29.09       30.67      5.11 o 
   6   8   4        1.44       11.73      8.69 o 
   7   8   4        1.19        9.27      7.03 o 
  -7   9   4        0.83        4.35      5.85 o 
  -6   9   4      101.92      102.83      5.79 o 
  -5   9   4        0.02        2.58      4.95 o 
  -4   9   4        0.62        0.02      6.36 o 
  -3   9   4        0.12        1.31      6.19 o 
  -2   9   4      208.11      212.58      9.22 o 
  -1   9   4       20.93       17.86      7.87 o 
   0   9   4       96.97       92.81      5.87 o 
   1   9   4       46.04       40.39      5.29 o 
   2   9   4        0.36        2.22      5.36 o 
   3   9   4        2.80        2.42      5.57 o 
   4   9   4        1.19        1.20      5.76 o 
   5   9   4        2.92       14.58      6.40 o 
   6   9   4        0.00        1.21      6.19 o 
  -5  10   4        7.80       13.53      7.38 o 
  -4  10   4        0.78       -1.33      6.25 o 
  -3  10   4        1.36       -3.55      8.83 o 
  -2  10   4        7.14       -4.42      8.83 o 
  -1  10   4        0.08       19.11      8.16 o 
   0  10   4        1.54       10.21      7.44 o 
   1  10   4        2.67        0.32      5.97 o 
   2  10   4       38.59       41.19      6.25 o 
   3  10   4        2.58        0.61      6.03 o 
   4  10   4       27.80       16.77     14.59 o 
   5  10   4        0.51        1.81      8.42 o 
  -4  11   4        0.22        6.34     10.75 o 
  -3  11   4        0.24        2.69     10.47 o 
  -2  11   4        2.18        2.11      9.99 o 
  -1  11   4        0.00        4.33      6.86 o 
   0  11   4        0.03        7.26      7.45 o 
   1  11   4       16.80       17.10      6.96 o 
   2  11   4        0.00       -0.10      7.40 o 
   3  11   4        8.22        5.91      7.32 o 
  -9   0   5        1.85       13.18      5.56 o 
  -7   0   5      467.74      477.89     15.46 o 
  -5   0   5      114.18      111.11      5.12 o 
  -3   0   5       20.84       26.85      4.63 o 
  -1   0   5       98.68      103.27     22.90 o 
   1   0   5     5053.67     5263.14     22.37 o 
   3   0   5     1970.73     1897.02     19.40 o 
   5   0   5       41.36       41.31      4.38 o 
   7   0   5      135.38      128.53      7.44 o 
   9   0   5        1.38        0.24      6.48 o 
 -10   1   5       85.84       82.70      9.04 o 
  -9   1   5        0.62        1.47      3.66 o 
  -8   1   5      110.94      110.82      5.39 o 
  -7   1   5      285.58      276.56      4.15 o 
  -6   1   5      219.43      217.35      3.59 o 
  -5   1   5        9.88       15.24      3.49 o 
  -4   1   5      262.66      276.80      4.55 o 
  -3   1   5     2816.38     3030.64     11.42 o 
  -2   1   5      167.69      179.60     15.01 o 
  -1   1   5     2547.02     2753.54     12.64 o 
   0   1   5      377.34      324.81     58.43 o 
   1   1   5      328.90      330.78      9.79 o 
   2   1   5      903.91      983.26      7.68 o 
   3   1   5      682.47      702.93      5.05 o 
   4   1   5      230.77      226.19      3.73 o 
   5   1   5        0.03        4.63      3.72 o 
   6   1   5        3.17        6.52      4.88 o 
   7   1   5        5.26       10.34      4.14 o 
   8   1   5       56.45       59.07      6.58 o 
   9   1   5        1.87        6.60      3.69 o 
 -10   2   5       29.72       40.77      4.61 o 
  -9   2   5        0.22        3.58      3.14 o 
  -8   2   5       22.72       17.73      3.96 o 
  -7   2   5        5.18        5.75      3.95 o 
  -6   2   5      967.30      933.06      8.81 o 
  -5   2   5      419.83      460.10      4.13 o 
  -4   2   5     1747.17     1644.57     29.42 o 
  -3   2   5      491.52      527.85      4.45 o 
  -2   2   5      371.55      377.74      5.19 o 
  -1   2   5      727.40      747.30     26.12 o 
   0   2   5     2456.07     2530.81    166.59 o 
   1   2   5      132.60      111.67      8.45 o 
   2   2   5      281.40      264.25      7.00 o 
   3   2   5      179.48      188.87      4.90 o 
   4   2   5        6.47        1.10      2.78 o 
   5   2   5       33.51       42.98      3.95 o 
   6   2   5        0.66        6.79      5.32 o 
   7   2   5        7.35       11.30      3.15 o 
   8   2   5        1.43       -0.31      3.44 o 
   9   2   5        0.35        7.12      7.39 o 
 -10   3   5       27.76       37.30      4.98 o 
  -9   3   5       45.62       46.79      4.35 o 
  -8   3   5      177.71      169.55      4.13 o 
  -7   3   5       89.82       87.05      9.01 o 
  -6   3   5        2.97       10.08      4.06 o 
  -5   3   5       15.56       16.53      3.18 o 
  -4   3   5      443.12      434.38      5.71 o 
  -3   3   5      793.04      799.87      6.74 o 
  -2   3   5      582.94      589.82      8.41 o 
  -1   3   5       42.55       26.09      5.03 o 
   0   3   5      188.87      185.99      5.57 o 
   1   3   5      460.86      446.57     10.66 o 
   2   3   5        1.27        6.81      4.50 o 
   3   3   5      139.96      149.76      4.69 o 
   4   3   5      115.07      112.60      8.47 o 
   5   3   5       15.60       15.99      3.29 o 
   6   3   5       69.26       68.52      3.91 o 
   7   3   5        1.96       -0.24      3.78 o 
   8   3   5        0.98       -3.51      3.51 o 
   9   3   5        1.24       11.05      4.54 o 
 -10   4   5        5.01       12.31      6.31 o 
  -9   4   5        1.33       -3.91      5.81 o 
  -8   4   5      136.88      125.09      4.04 o 
  -7   4   5      124.12      129.03      3.87 o 
  -6   4   5       47.67       55.97      4.28 o 
  -5   4   5       68.06       63.86      4.07 o 
  -4   4   5      193.57      183.27      4.43 o 
  -3   4   5        5.33        6.42      3.30 o 
  -2   4   5      199.20      201.82      5.46 o 
  -1   4   5       27.10       20.69      5.82 o 
   0   4   5        0.28        9.03      6.91 o 
   1   4   5      511.31      546.62     14.59 o 
   2   4   5      136.54      131.60      5.08 o 
   3   4   5      449.92      435.12      6.15 o 
   4   4   5       48.54       48.58      3.85 o 
   5   4   5       54.72       53.23      4.38 o 
   6   4   5       39.31       43.36      6.65 o 
   7   4   5       77.45       72.32      3.95 o 
   8   4   5       17.46       27.41      6.53 o 
   9   4   5        1.36        3.34      6.14 o 
  -9   5   5       98.58      104.84      6.57 o 
  -8   5   5        0.63        4.02      5.70 o 
  -7   5   5      149.70      134.77      4.06 o 
  -6   5   5      124.07      122.67      3.56 o 
  -5   5   5        0.30       -0.27      3.48 o 
  -4   5   5       50.57       53.01      3.53 o 
  -3   5   5      234.57      222.56      5.03 o 
  -2   5   5      518.24      498.08     13.17 o 
  -1   5   5      905.30      959.01      8.93 o 
   0   5   5      236.74      238.70      8.35 o 
   2   5   5      256.26      246.01      5.66 o 
   3   5   5       85.40       81.64      4.14 o 
   4   5   5       25.02       25.77      4.36 o 
   5   5   5       29.66       36.04      4.39 o 
   6   5   5        0.20       10.85      4.26 o 
   7   5   5        3.00       11.19      8.16 o 
   8   5   5       23.63       27.03      4.66 o 
   9   5   5        2.13       12.10      6.86 o 
  -9   6   5        4.95        2.06      4.82 o 
  -8   6   5        0.51        5.68      4.37 o 
  -7   6   5        4.44       10.95      4.70 o 
  -6   6   5       12.45        7.80      4.02 o 
  -5   6   5      407.27      394.29      5.90 o 
  -4   6   5        2.33        6.27      3.68 o 
  -3   6   5      454.54      448.04     12.55 o 
  -2   6   5      149.83      156.01     15.36 o 
  -1   6   5      537.00      534.52      9.03 o 
   0   6   5      285.08      303.41      8.16 o 
   1   6   5      321.75      288.23      6.82 o 
   2   6   5      134.41      146.70      7.46 o 
   3   6   5      223.95      217.90      5.68 o 
   4   6   5        2.52        4.69      3.78 o 
   5   6   5       16.67       16.00      4.56 o 
   6   6   5       36.72       29.73      6.12 o 
   7   6   5        9.01       10.87      4.85 o 
   8   6   5        6.59        9.23      4.82 o 
  -8   7   5       15.44       15.58      4.93 o 
  -7   7   5       24.06       22.31      4.27 o 
  -6   7   5       69.96       67.56      4.09 o 
  -5   7   5        2.96       -0.19      5.94 o 
  -4   7   5       51.55       54.04      3.86 o 
  -3   7   5       10.83       12.55      4.36 o 
  -2   7   5      486.00      472.98      8.55 o 
  -1   7   5       16.29        5.57      7.11 o 
   0   7   5        2.07       -2.02      7.01 o 
   1   7   5        8.28        9.93      4.88 o 
   2   7   5       69.90       73.55      7.39 o 
   3   7   5       60.97       57.11      5.41 o 
   4   7   5       30.17       34.30      4.15 o 
   5   7   5       26.74       23.81      4.27 o 
   6   7   5       21.26       19.47      4.86 o 
   7   7   5        3.46        5.44      4.82 o 
  -7   8   5        2.61        5.43      4.58 o 
  -6   8   5       32.83       37.62      4.39 o 
  -5   8   5        0.20        3.28      4.65 o 
  -4   8   5        2.84        2.01      4.73 o 
  -3   8   5        1.65        0.54      6.31 o 
  -2   8   5       14.40       13.25      7.78 o 
  -1   8   5        0.11        0.00      7.59 o 
   0   8   5       13.27       26.31      7.49 o 
   1   8   5        0.05        3.71      5.43 o 
   2   8   5       12.80       21.80      5.33 o 
   3   8   5        2.39       -2.30      7.59 o 
   4   8   5       13.70       21.00      6.17 o 
   5   8   5        3.13        2.59      5.27 o 
   6   8   5        3.77        4.28      5.44 o 
   7   8   5        9.92       13.94      5.81 o 
  -7   9   5        0.04        6.91      9.31 o 
  -6   9   5        0.63        5.42      5.50 o 
  -5   9   5        5.32       12.70      5.40 o 
  -4   9   5       28.40       26.12      6.37 o 
  -3   9   5        0.07        9.03      7.97 o 
  -2   9   5       23.52       31.21      7.68 o 
  -1   9   5        9.90       15.46      7.97 o 
   0   9   5        5.33        4.60      5.39 o 
   1   9   5       39.99       42.52      5.63 o 
   2   9   5       19.38       21.24      9.31 o 
   3   9   5        9.29        6.55     18.48 o 
   4   9   5        0.16        8.83      8.83 o 
   5   9   5       52.65       59.63      6.21 o 
   6   9   5        0.05       -1.96      6.39 o 
  -5  10   5       35.15       50.78     12.00 o 
  -4  10   5       28.21       27.36      8.45 o 
  -3  10   5       27.17       32.65      9.51 o 
  -2  10   5        0.23       -0.38      8.55 o 
  -1  10   5       31.48       34.18      8.74 o 
   0  10   5        0.53        5.65      6.08 o 
   1  10   5       21.08       26.04      6.14 o 
   2  10   5        1.49        3.43      5.96 o 
   3  10   5        0.05        8.60     12.67 o 
   4  10   5        3.38        7.78      6.46 o 
   5  10   5        0.25        4.42     10.18 o 
  -4  11   5        0.17       12.77     10.75 o 
  -3  11   5        6.36        2.40     10.56 o 
  -2  11   5       26.98       23.62     10.56 o 
  -1  11   5        3.22        8.96      8.83 o 
   0  11   5        0.21       -5.30      7.49 o 
   1  11   5       17.00       12.24      6.99 o 
   2  11   5       21.09       28.44      6.73 o 
   3  11   5       15.62       31.21      7.64 o 
 -10   0   6       52.24       44.90      5.86 o 
  -8   0   6      111.51      110.05      6.63 o 
  -6   0   6      692.56      649.34      6.14 o 
  -4   0   6      334.51      342.09      4.48 o 
  -2   0   6     3209.63     3332.25    136.06 o 
   0   0   6      118.95       85.26      8.83 o 
   2   0   6     2435.17     2492.97     14.79 o 
   4   0   6      209.04      214.27      7.73 o 
   6   0   6       24.12       14.54      5.09 o 
   8   0   6        1.41        6.64      5.91 o 
 -10   1   6       69.61       73.34      4.09 o 
  -9   1   6       10.06        9.06      4.67 o 
  -8   1   6       24.86       20.94      6.66 o 
  -7   1   6       63.86       66.34      5.42 o 
  -6   1   6       39.25       40.05      3.44 o 
  -5   1   6       91.03      104.93      5.83 o 
  -4   1   6      100.93      112.28      3.17 o 
  -3   1   6     3097.85     3305.56     37.22 o 
  -2   1   6       37.96       32.98      3.24 o 
  -1   1   6      225.31      260.02     41.77 o 
   0   1   6      204.89      243.08      6.55 o 
   1   1   6     1567.99     1711.88     12.87 o 
   2   1   6      120.02      132.22      5.86 o 
   3   1   6        4.52        2.75      4.34 o 
   4   1   6       55.09       59.23      3.12 o 
   5   1   6       22.17       25.81      3.10 o 
   6   1   6        4.33        3.90      2.91 o 
   7   1   6       46.83       45.05      3.13 o 
   8   1   6        7.62       12.93      5.24 o 
   9   1   6        0.01        2.48      3.89 o 
 -10   2   6        1.79        7.03      4.16 o 
  -9   2   6      157.38      143.90      4.33 o 
  -8   2   6      122.70      126.38      7.06 o 
  -7   2   6       30.56       30.73      4.06 o 
  -6   2   6       11.13       19.28      4.64 o 
  -5   2   6      272.26      269.30      3.70 o 
  -4   2   6       23.01       27.44      5.42 o 
  -3   2   6        7.51       14.73      3.16 o 
  -2   2   6        8.59       16.24      3.15 o 
  -1   2   6       22.94       12.27      4.98 o 
   0   2   6      176.47      218.25      6.17 o 
   1   2   6      355.09      320.89      9.41 o 
   2   2   6       45.03       57.92      4.54 o 
   3   2   6      206.22      192.15      7.08 o 
   4   2   6       22.14       21.88      3.75 o 
   5   2   6       58.21       67.51      3.48 o 
   6   2   6        2.71        9.95      2.80 o 
   7   2   6       27.73       26.42      3.44 o 
   8   2   6        0.89       -3.55      4.23 o 
   9   2   6        9.35       13.99      4.59 o 
 -10   3   6      103.13       91.90      4.38 o 
  -9   3   6       28.23       19.80      4.28 o 
  -8   3   6        1.84        4.95      6.19 o 
  -7   3   6       18.69       24.65      5.16 o 
  -6   3   6       49.20       46.62      3.28 o 
  -5   3   6       58.50       47.44      3.41 o 
  -4   3   6       94.78       77.45      5.26 o 
  -3   3   6        6.91       -1.12      3.34 o 
  -2   3   6       36.10       49.28      5.27 o 
  -1   3   6       71.45       87.98      5.89 o 
   0   3   6      168.82      159.49      5.95 o 
   1   3   6       10.80       10.66      7.30 o 
   2   3   6      106.60      116.22      4.81 o 
   3   3   6      107.20      103.73      4.58 o 
   4   3   6      443.50      434.70     10.40 o 
   5   3   6        0.76       -1.25      4.17 o 
   6   3   6       20.60       18.13      3.01 o 
   7   3   6       13.39       19.64      5.03 o 
   8   3   6       20.57       31.22      6.31 o 
   9   3   6        7.61       11.97      6.64 o 
  -9   4   6        4.33       12.53      4.25 o 
  -8   4   6        1.81        6.40      5.43 o 
  -7   4   6       47.17       46.28      3.46 o 
  -6   4   6      196.38      185.89      6.93 o 
  -5   4   6      236.72      225.17      3.88 o 
  -4   4   6      188.01      179.57      3.85 o 
  -3   4   6       25.38       28.71      3.78 o 
  -2   4   6     1025.71     1050.81     13.68 o 
  -1   4   6      206.31      215.97      7.87 o 
   0   4   6     1072.05     1014.59     56.06 o 
   1   4   6        4.70        8.83      9.41 o 
   2   4   6      178.69      179.05      7.20 o 
   3   4   6       59.22       61.37      5.72 o 
   4   4   6       10.17       17.63      4.42 o 
   5   4   6       14.92       14.58      4.21 o 
   6   4   6        1.10        1.28      3.97 o 
   7   4   6       13.16       14.57      6.83 o 
   8   4   6        1.13       -5.58      5.58 o 
   9   4   6        9.85       10.54      5.03 o 
  -9   5   6        0.26       -2.69      4.20 o 
  -8   5   6       22.72       23.73      4.19 o 
  -7   5   6      228.15      210.46      6.85 o 
  -6   5   6        0.02        0.66      3.37 o 
  -5   5   6        5.69        1.93      3.63 o 
  -4   5   6      389.09      369.47      4.11 o 
  -3   5   6      909.92      895.56     23.37 o 
  -2   5   6      115.75      109.25      3.82 o 
  -1   5   6        2.06       -0.48      6.63 o 
   0   5   6      191.75      207.11      7.87 o 
   1   5   6      298.97      327.90      8.26 o 
   2   5   6       48.30       50.62      5.93 o 
   3   5   6        4.22        6.63      4.00 o 
   4   5   6       28.05       25.71      4.52 o 
   5   5   6        0.59        3.39      3.71 o 
   6   5   6        3.78       -3.06      4.73 o 
   7   5   6       20.59       22.03      7.25 o 
   8   5   6        0.03        1.37      5.16 o 
  -9   6   6        7.24        6.16      5.13 o 
  -8   6   6       91.25       93.79      9.66 o 
  -7   6   6        9.80       12.33      4.29 o 
  -6   6   6       77.44       86.66      6.08 o 
  -5   6   6       37.03       42.19      3.96 o 
  -4   6   6       77.62       59.21      3.79 o 
  -3   6   6        0.56        0.17      3.49 o 
  -2   6   6        0.24       -0.22      4.31 o 
  -1   6   6      193.95      213.92      8.07 o 
   0   6   6        2.57       -0.19      7.20 o 
   1   6   6      106.12       90.36     11.09 o 
   2   6   6      187.59      192.84      7.32 o 
   3   6   6        2.98        0.24      5.54 o 
   4   6   6        0.56        1.85      3.81 o 
   5   6   6       27.98       28.78      4.58 o 
   6   6   6       19.42       24.89      4.90 o 
   7   6   6       24.91       22.48      8.42 o 
   8   6   6        1.21        7.62      4.82 o 
  -8   7   6       16.08       15.68      4.68 o 
  -7   7   6       16.50       18.18      4.05 o 
  -6   7   6        0.07        1.55      4.12 o 
  -5   7   6        0.04       -2.87      3.86 o 
  -4   7   6       79.12       76.15      4.18 o 
  -3   7   6       37.51       30.88      6.00 o 
  -2   7   6        5.62        4.42      7.11 o 
  -1   7   6        0.54       12.96      6.91 o 
   0   7   6      196.69      191.84      6.15 o 
   1   7   6        0.04       -2.14      5.19 o 
   2   7   6        1.61        9.41      7.39 o 
   3   7   6       29.50       22.06      8.31 o 
   4   7   6       42.63       42.10      4.92 o 
   5   7   6        0.58        6.14      5.07 o 
   6   7   6        3.23       11.27      5.11 o 
   7   7   6       26.93       27.37      4.91 o 
  -7   8   6       23.65       33.78      5.40 o 
  -6   8   6       39.43       35.63      4.48 o 
  -5   8   6       81.82       71.11      4.08 o 
  -4   8   6        1.35        6.85      4.84 o 
  -3   8   6        8.42        7.11      7.78 o 
  -2   8   6       10.42       17.47      7.78 o 
  -1   8   6       59.49       58.76      5.66 o 
   0   8   6      160.47      183.49      8.07 o 
   1   8   6        9.57       11.36      5.28 o 
   2   8   6      210.88      192.85      4.51 o 
   3   8   6        4.88       -2.59      6.15 o 
   4   8   6        0.27        6.33      9.79 o 
   5   8   6        0.63       -1.53      4.75 o 
   6   8   6        7.99       17.41      5.72 o 
  -6   9   6        1.67        2.54      5.49 o 
  -5   9   6       33.18       33.52      6.81 o 
  -4   9   6       50.78       60.41     11.04 o 
  -3   9   6        1.27       -1.82      7.39 o 
  -2   9   6       35.37       46.57      8.16 o 
  -1   9   6        4.08        5.18      7.97 o 
   0   9   6       36.34       35.42      7.92 o 
   1   9   6       23.18       20.79      8.50 o 
   2   9   6       27.44       23.42      5.73 o 
   3   9   6       10.93        9.01      9.03 o 
   4   9   6        0.00        5.86      8.93 o 
   5   9   6        7.95       18.62      7.39 o 
   6   9   6        3.61        9.22     13.44 o 
  -5  10   6       65.76       68.99      9.79 o 
  -4  10   6        0.12        9.22      9.31 o 
  -3  10   6        0.29       14.79      9.41 o 
  -2  10   6        3.89       13.06      9.31 o 
  -1  10   6       59.38       59.43      9.12 o 
   0  10   6        0.41       -5.17      5.88 o 
   1  10   6       21.68       14.82      7.78 o 
   2  10   6        0.63        3.48      6.05 o 
   3  10   6        0.09        5.69      5.91 o 
   4  10   6        4.12        3.74      5.58 o 
  -3  11   6        1.25       11.81     10.27 o 
  -2  11   6        1.21        5.86     10.37 o 
  -1  11   6        5.49       10.25      6.77 o 
   0  11   6        0.22        0.02      7.09 o 
   1  11   6        1.50        1.54      6.96 o 
   2  11   6        6.03        5.91      9.99 o 
  -9   0   7      258.86      265.05      5.78 o 
  -7   0   7       53.17       56.85      4.39 o 
  -5   0   7      105.25      121.69      7.73 o 
  -3   0   7       12.70       17.02      8.31 o 
  -1   0   7     1199.54     1339.04     12.29 o 
   3   0   7        4.08        9.41      5.38 o 
   5   0   7      416.20      410.72      5.42 o 
   7   0   7        0.07       -1.64      8.31 o 
   9   0   7       31.41       22.29     11.67 o 
 -10   1   7       21.73       24.33      6.08 o 
  -9   1   7       42.66       41.59      3.42 o 
  -8   1   7      152.42      156.38      3.89 o 
  -7   1   7       61.34       67.50      5.79 o 
  -6   1   7      431.16      438.57      9.56 o 
  -5   1   7     1209.08     1168.52     12.85 o 
  -4   1   7       79.32       77.63      3.58 o 
  -3   1   7      410.11      412.94      4.28 o 
  -2   1   7      366.99      406.09      4.14 o 
  -1   1   7      430.30      436.22      6.69 o 
   0   1   7       20.83       12.37      4.40 o 
   1   1   7      422.68      436.11      9.22 o 
   2   1   7     2966.19     2913.57     50.36 o 
   3   1   7      238.78      231.33      5.90 o 
   4   1   7      688.84      681.14     17.47 o 
   5   1   7       60.72       59.36      3.70 o 
   6   1   7        2.15       -2.54      5.20 o 
   7   1   7        0.24        6.48      3.37 o 
   8   1   7        2.98        9.78      4.64 o 
   9   1   7        7.17        3.05      4.39 o 
 -10   2   7       19.72       21.32      5.46 o 
  -9   2   7        0.58        7.59      4.45 o 
  -8   2   7       13.06       10.88      3.57 o 
  -7   2   7       37.51       28.13      3.37 o 
  -6   2   7      379.79      383.47      4.02 o 
  -5   2   7       41.66       45.51      5.63 o 
  -4   2   7       23.86       23.17      3.43 o 
  -3   2   7      369.36      366.50     15.37 o 
  -2   2   7      649.69      635.56      4.79 o 
  -1   2   7      943.30      976.42     57.85 o 
   0   2   7        8.34       -1.23      5.02 o 
   1   2   7       45.22       54.25      7.20 o 
   2   2   7      345.49      364.34      6.53 o 
   3   2   7        6.42       12.62      5.25 o 
   4   2   7      257.81      231.64      4.99 o 
   5   2   7        1.86        4.61      5.86 o 
   6   2   7        8.60        9.99      2.82 o 
   7   2   7       45.93       39.68      3.53 o 
   8   2   7        0.16        5.23      4.48 o 
   9   2   7       10.18       12.27      4.07 o 
 -10   3   7        0.10       -3.98      7.40 o 
  -9   3   7       60.59       62.57      4.47 o 
  -8   3   7       21.17       13.50      3.87 o 
  -7   3   7       16.78       22.36      4.94 o 
  -6   3   7       39.60       34.67      3.44 o 
  -5   3   7      879.47      829.52      9.38 o 
  -4   3   7      360.82      348.34      5.70 o 
  -3   3   7      950.26      969.46      5.75 o 
  -2   3   7       30.13       30.75      3.74 o 
  -1   3   7      114.01      102.17     11.86 o 
   0   3   7       29.09       38.83      5.28 o 
   1   3   7      307.14      298.61      9.79 o 
   2   3   7      373.88      369.51     11.81 o 
   3   3   7       19.40       19.89      5.04 o 
   4   3   7      166.78      168.15      6.49 o 
   5   3   7        9.89        6.86      5.92 o 
   6   3   7       36.51       53.12      6.84 o 
   7   3   7       17.79       26.86      4.55 o 
   8   3   7       20.52       20.62      4.05 o 
   9   3   7        0.26        1.93      5.34 o 
  -9   4   7       78.16       72.71      5.38 o 
  -8   4   7       63.66       66.15      4.11 o 
  -7   4   7       48.76       59.34      6.19 o 
  -6   4   7       54.00       53.22      3.51 o 
  -5   4   7       92.09       81.71      3.63 o 
  -4   4   7        1.16        8.04      3.49 o 
  -3   4   7       57.72       57.17      3.07 o 
  -2   4   7       27.09       18.37      3.84 o 
  -1   4   7        3.05        0.68      5.31 o 
   0   4   7      981.14      999.14     20.48 o 
   1   4   7      187.30      137.09     60.39 o 
   2   4   7      388.62      399.12      5.59 o 
   3   4   7       63.59       62.26      5.59 o 
   4   4   7       29.85       38.44      3.67 o 
   5   4   7       73.13       73.83      6.72 o 
   6   4   7       55.92       62.64      4.40 o 
   7   4   7        2.96        3.49      4.93 o 
   8   4   7        0.06       -0.94      4.71 o 
  -9   5   7        1.31        1.76      7.65 o 
  -8   5   7       20.80       24.81      4.72 o 
  -7   5   7       94.42       93.64      5.39 o 
  -6   5   7       31.07       31.99      3.40 o 
  -5   5   7       77.12       73.74      3.73 o 
  -4   5   7        1.91        3.58      3.64 o 
  -3   5   7       19.08       29.35      3.95 o 
  -2   5   7        3.30        3.83      4.44 o 
  -1   5   7       88.12       83.01      6.06 o 
   0   5   7      106.64      105.23      7.59 o 
   1   5   7      116.51      131.21      7.59 o 
   2   5   7       92.67       98.82      6.27 o 
   3   5   7      151.19      157.93      6.09 o 
   4   5   7      221.18      194.63      4.86 o 
   5   5   7        0.99        9.07      4.99 o 
   6   5   7        0.94        6.28      4.52 o 
   7   5   7       13.75       13.21      5.11 o 
   8   5   7        0.06       -1.96      5.53 o 
  -8   6   7       75.70       76.12      5.21 o 
  -7   6   7       61.01       64.22      3.88 o 
  -6   6   7      129.04      127.65      4.20 o 
  -5   6   7       25.43       23.31      3.65 o 
  -4   6   7        3.48        4.03      3.25 o 
  -3   6   7      995.08      960.39     24.32 o 
  -2   6   7       61.27       70.57      7.49 o 
  -1   6   7      531.16      533.27      9.31 o 
   0   6   7       42.07       38.50      5.38 o 
   1   6   7        5.30        0.00      5.09 o 
   2   6   7        1.10        1.97      4.39 o 
   3   6   7       19.77       23.59      5.93 o 
   4   6   7        9.18       12.17      9.55 o 
   5   6   7        2.96       14.57      6.70 o 
   6   6   7        0.03       -0.86      4.85 o 
   7   6   7       33.01       29.32      5.01 o 
  -8   7   7       11.36       18.39      5.25 o 
  -7   7   7       26.93       20.36      5.86 o 
  -6   7   7        7.40        7.00      5.72 o 
  -5   7   7       12.12       13.52      3.99 o 
  -4   7   7      100.87      102.40      4.28 o 
  -3   7   7       19.85       21.78      7.39 o 
  -2   7   7       27.22       24.87      7.30 o 
  -1   7   7       17.08       15.27      6.82 o 
   0   7   7      109.82      102.07      5.66 o 
   1   7   7       52.55       44.99      4.37 o 
   2   7   7       15.40       -3.37      5.00 o 
   3   7   7        2.69        2.37      6.85 o 
   4   7   7       47.80       48.81      6.13 o 
   5   7   7        3.40        3.25      4.43 o 
   6   7   7        8.12        9.07      5.30 o 
   7   7   7        6.40        6.82      5.83 o 
  -7   8   7        4.66       10.28      4.85 o 
  -6   8   7       18.33       20.69      4.22 o 
  -5   8   7       48.40       47.69      4.66 o 
  -4   8   7        7.75       10.15      6.45 o 
  -3   8   7       25.92       31.49      8.07 o 
  -2   8   7       32.54       45.51      7.78 o 
  -1   8   7       70.81       65.39      5.66 o 
   0   8   7      201.02      204.80      8.26 o 
   1   8   7        7.83        7.79      5.91 o 
   2   8   7       62.59       66.15      5.26 o 
   3   8   7        0.00        4.51      8.35 o 
   4   8   7       25.92       26.81      7.78 o 
   5   8   7        5.08        3.57      7.36 o 
   6   8   7       19.94       16.10      6.34 o 
  -6   9   7        0.40        3.68      5.31 o 
  -5   9   7        2.22        3.87      7.38 o 
  -4   9   7       23.49       19.97      8.74 o 
  -3   9   7        0.02        3.36      8.26 o 
  -2   9   7        0.01        0.00      8.26 o 
  -1   9   7        3.62       -1.82      8.26 o 
   0   9   7       13.22       21.80      7.49 o 
   1   9   7        7.54        3.43      5.62 o 
   2   9   7        8.21       12.92      5.87 o 
   3   9   7        1.96       16.68      5.97 o 
   4   9   7        7.91       24.20      9.60 o 
   5   9   7        7.86        0.64      8.30 o 
  -5  10   7        0.67        7.20      9.41 o 
  -4  10   7        0.08       -3.07      8.74 o 
  -3  10   7       29.23       34.37      9.22 o 
  -2  10   7        0.30       12.39      9.51 o 
  -1  10   7       58.95       62.79      8.35 o 
   0  10   7        5.52       -6.09      6.09 o 
   1  10   7        0.94        5.52      6.42 o 
   2  10   7       14.61       16.91      9.03 o 
   3  10   7        6.82        4.98      6.45 o 
   4  10   7        1.08        0.19      5.95 o 
  -2  11   7        2.77       13.44      9.22 o 
  -1  11   7        0.05        1.10      7.06 o 
   0  11   7       16.20       12.10      7.09 o 
   1  11   7        0.52       -5.33      7.23 o 
 -10   0   8        3.85       11.93      8.11 o 
  -8   0   8       84.39       90.84      4.75 o 
  -6   0   8      348.85      383.11     29.57 o 
  -4   0   8      306.80      302.99      9.17 o 
  -2   0   8     2737.72     2955.32     16.95 o 
   0   0   8      106.29      121.84      7.78 o 
   2   0   8       18.38       31.11      7.68 o 
   4   0   8        5.25        1.44      5.66 o 
   6   0   8       77.38       82.41      4.77 o 
   8   0   8        0.04        6.18      6.35 o 
 -10   1   8        1.82        1.50      4.74 o 
  -9   1   8       99.36       96.35      6.31 o 
  -8   1   8      112.73      106.97      6.11 o 
  -7   1   8        0.08        3.26      3.64 o 
  -6   1   8       19.14       23.78      3.23 o 
  -5   1   8      852.69      815.95     12.46 o 
  -4   1   8       22.65       24.12      2.91 o 
  -3   1   8        0.14       -1.73      3.12 o 
  -2   1   8      252.03      234.95     19.49 o 
  -1   1   8      272.58      204.97     23.76 o 
   0   1   8        0.02       -1.25      5.02 o 
   1   1   8      114.69      111.19      7.30 o 
   2   1   8      295.39      276.12      9.36 o 
   3   1   8      175.10      186.67      5.57 o 
   4   1   8       18.41       25.00      9.99 o 
   5   1   8       43.70       54.19      9.38 o 
   6   1   8       42.83       42.10      4.46 o 
   7   1   8        0.19        9.26      6.32 o 
   8   1   8        5.14        5.88      3.95 o 
   9   1   8        5.96        6.45      7.16 o 
 -10   2   8        5.20        9.02      4.64 o 
  -9   2   8       34.23       36.46      4.24 o 
  -8   2   8        7.79        9.97      5.36 o 
  -7   2   8        0.20        2.19      3.19 o 
  -6   2   8       52.62       56.50      3.16 o 
  -5   2   8       61.28       57.33      3.75 o 
  -4   2   8        4.83        9.88      2.78 o 
  -3   2   8        0.74       -2.86      2.86 o 
  -2   2   8      494.89      547.19      4.34 o 
  -1   2   8      509.70      478.80     14.35 o 
   0   2   8      376.45      375.41      6.20 o 
   1   2   8        7.72        5.18      7.78 o 
   2   2   8        0.01       -3.15      5.18 o 
   3   2   8      357.24      359.10      4.98 o 
   4   2   8      142.42      154.06      5.54 o 
   5   2   8      158.00      158.01      9.41 o 
   6   2   8        4.75        3.81      3.73 o 
   7   2   8        0.35       10.65      4.52 o 
   8   2   8        2.80       11.99      4.25 o 
  -9   3   8        0.06        1.79      4.85 o 
  -8   3   8      169.30      168.68      4.10 o 
  -7   3   8        3.74        5.77      3.70 o 
  -6   3   8        0.51       -0.65      3.51 o 
  -5   3   8      356.70      334.75      9.70 o 
  -4   3   8        2.20        7.39      3.51 o 
  -3   3   8      469.26      492.54      7.35 o 
  -2   3   8      180.34      179.80     25.59 o 
  -1   3   8      496.36      498.94      6.57 o 
   0   3   8        0.01        2.26      5.42 o 
   1   3   8      175.45      155.15     85.84 o 
   2   3   8      127.61      119.45      5.45 o 
   3   3   8        0.38        6.01      6.48 o 
   4   3   8        5.28        7.64      5.26 o 
   5   3   8        0.08        1.70      3.92 o 
   6   3   8        9.25       13.70      4.45 o 
   7   3   8        8.46       20.38      4.39 o 
   8   3   8        0.19       -7.21      7.21 o 
  -9   4   8        3.27        5.57      4.58 o 
  -8   4   8       97.01      110.81      7.55 o 
  -7   4   8      119.99      117.84      5.19 o 
  -6   4   8       68.44       66.91      3.92 o 
  -5   4   8        1.37        0.58      3.22 o 
  -4   4   8      300.94      292.92      6.96 o 
  -3   4   8      576.35      544.36     17.17 o 
  -2   4   8      152.34      119.88     26.51 o 
  -1   4   8      181.87      173.96      5.97 o 
   0   4   8        7.95        7.43      4.56 o 
   1   4   8       33.59       26.68      4.77 o 
   2   4   8      116.12      112.97      5.76 o 
   3   4   8        0.57        4.76      5.15 o 
   4   4   8       42.86       40.45      6.10 o 
   5   4   8       25.51       23.95      4.74 o 
   6   4   8        3.35        6.13      4.40 o 
   7   4   8        1.97        0.34      4.66 o 
   8   4   8        4.43        0.88      8.42 o 
  -9   5   8        1.71        4.12      5.00 o 
  -8   5   8        4.23        0.86      4.14 o 
  -7   5   8        1.03        1.19      4.16 o 
  -6   5   8       40.63       41.10      7.69 o 
  -5   5   8      154.95      152.58      3.96 o 
  -4   5   8       79.81       87.22      3.88 o 
  -3   5   8       11.88       10.80      3.51 o 
  -2   5   8       19.05       25.79      5.60 o 
  -1   5   8      499.90      467.73     12.68 o 
   0   5   8       61.72       55.32      5.56 o 
   1   5   8       92.48       93.66      7.00 o 
   2   5   8       28.88       23.97      4.58 o 
   3   5   8      121.15      118.31      8.50 o 
   4   5   8        0.51        4.51      5.50 o 
   5   5   8       16.01       15.22      5.23 o 
   6   5   8       17.04        8.89      4.95 o 
   7   5   8        1.46        7.86      7.71 o 
   8   5   8        7.27        6.03      6.29 o 
  -8   6   8        4.14        9.36      4.44 o 
  -7   6   8        0.26        2.86      4.37 o 
  -6   6   8       72.46       78.69      3.90 o 
  -5   6   8       12.08       16.63      4.08 o 
  -4   6   8       50.18       51.17      5.28 o 
  -3   6   8       85.08       80.05      5.20 o 
  -2   6   8       11.99        0.10      7.01 o 
  -1   6   8       96.98      116.66      7.39 o 
   0   6   8       51.80       70.38      7.20 o 
   1   6   8        0.85        9.51      7.01 o 
   2   6   8       11.57       19.66      6.38 o 
   3   6   8       10.32        5.12      7.83 o 
   4   6   8       51.22       57.09      5.10 o 
   5   6   8        6.57       10.11      5.18 o 
   6   6   8        2.11       -1.69      5.44 o 
   7   6   8        1.32        8.68      5.78 o 
  -8   7   8        0.84       12.47      7.11 o 
  -7   7   8       50.49       50.41      4.45 o 
  -6   7   8       14.38       22.00      4.48 o 
  -5   7   8       21.70       15.80      4.30 o 
  -4   7   8        0.16        4.26      4.19 o 
  -3   7   8        0.48        5.18      7.01 o 
  -2   7   8        0.30        3.17      7.20 o 
  -1   7   8       19.52       19.11      7.30 o 
   0   7   8        0.10       -0.29      7.39 o 
   1   7   8      207.10      228.42      5.77 o 
   2   7   8        2.38        4.32      4.44 o 
   3   7   8       74.46       85.95      7.53 o 
   4   7   8        1.97        0.01      5.35 o 
   5   7   8        5.62       12.79      6.58 o 
   6   7   8        1.48        2.57      7.44 o 
  -7   8   8       40.53       40.91      4.39 o 
  -6   8   8        0.12        6.55      4.97 o 
  -5   8   8        0.77        6.44      4.75 o 
  -4   8   8        2.77       -1.46      5.28 o 
  -3   8   8      120.44      118.00      8.45 o 
  -2   8   8       24.73       30.15      7.68 o 
  -1   8   8        2.91       -5.09      7.59 o 
   0   8   8       35.38       26.79      7.68 o 
   1   8   8       37.92       42.59      4.56 o 
   2   8   8       24.44       28.20      5.47 o 
   3   8   8        9.00       -6.04      6.04 o 
   4   8   8        1.51       16.23      9.22 o 
   5   8   8        1.48        5.91      7.49 o 
   6   8   8        1.20       11.68     11.95 o 
  -6   9   8       36.82       27.40     15.95 o 
  -5   9   8        4.07        9.85      7.87 o 
  -4   9   8       35.53       41.67      9.22 o 
  -3   9   8        6.48       11.52      6.15 o 
  -2   9   8       23.55       28.32      8.26 o 
  -1   9   8        4.03       -4.13      8.26 o 
   0   9   8       52.54       68.08      7.78 o 
   1   9   8        0.52        6.32      5.47 o 
   2   9   8        1.09        8.46     11.04 o 
   3   9   8        0.39        5.25     10.27 o 
   4   9   8        0.18        9.55      7.97 o 
   5   9   8        2.40       21.12     10.37 o 
  -4  10   8        5.78       -9.12      9.12 o 
  -3  10   8       14.90       12.10      8.74 o 
  -2  10   8        0.49        0.67      9.31 o 
  -1  10   8        4.36       13.06      8.45 o 
   0  10   8       28.97       29.72      6.39 o 
   1  10   8        4.13        0.04     16.18 o 
   2  10   8        0.51       -1.44      6.93 o 
   3  10   8        0.22        6.36      6.58 o 
  -1  11   8        0.62       12.53      7.67 o 
   0  11   8        0.43        2.76      7.46 o 
  -9   0   9        6.40        5.06      9.79 o 
  -7   0   9      398.57      406.24      6.17 o 
  -5   0   9       11.63       17.17      7.44 o 
  -3   0   9      145.25      143.65      7.20 o 
  -1   0   9     1796.92     1770.73     12.58 o 
   1   0   9      189.40      187.90      6.15 o 
   3   0   9      768.05      738.46      8.45 o 
   5   0   9       44.77       34.47      5.66 o 
   7   0   9        4.26        6.24      8.74 o 
  -9   1   9        3.67        9.27      3.80 o 
  -8   1   9       30.03       33.69      3.67 o 
  -7   1   9       67.73       66.45      4.20 o 
  -6   1   9        6.14        4.47      3.26 o 
  -5   1   9       52.29       57.66      3.27 o 
  -4   1   9       44.93       51.86      6.62 o 
  -3   1   9      219.56      185.07      3.76 o 
  -2   1   9       49.59       56.50     11.45 o 
  -1   1   9      590.74      551.11     10.95 o 
   0   1   9       14.76       24.58      5.02 o 
   1   1   9       72.53       70.38      7.30 o 
   2   1   9      134.29      133.90      6.77 o 
   3   1   9      115.79      117.57      9.70 o 
   4   1   9      244.78      257.14      6.48 o 
   5   1   9       89.48       88.85      5.46 o 
   6   1   9       71.23       70.51      4.34 o 
   7   1   9        5.93        2.71      5.04 o 
   8   1   9        5.50        0.71      9.12 o 
  -9   2   9        0.04       -2.24      4.74 o 
  -8   2   9      314.65      303.34      5.22 o 
  -7   2   9       84.39       86.46      3.59 o 
  -6   2   9       54.33       54.36      3.67 o 
  -5   2   9       59.28       64.79      6.02 o 
  -4   2   9     1851.52     1839.27     11.99 o 
  -3   2   9       65.47       64.45      3.41 o 
  -2   2   9      453.07      451.14     67.17 o 
  -1   2   9      200.15      200.03      8.26 o 
   0   2   9      156.16      152.12      5.46 o 
   1   2   9        2.52        1.94      5.19 o 
   2   2   9       58.88       65.32      5.42 o 
   3   2   9       28.69       35.90      4.40 o 
   4   2   9        1.75        0.83      5.22 o 
   5   2   9        6.82        2.79      4.27 o 
   6   2   9        0.10       14.99      4.28 o 
   7   2   9       13.91       13.21      3.98 o 
   8   2   9        0.01        5.14     10.26 o 
  -9   3   9       62.24       64.68      5.46 o 
  -8   3   9       56.57       48.21      4.24 o 
  -7   3   9       43.64       47.69      4.80 o 
  -6   3   9       20.52       19.80      3.56 o 
  -5   3   9       43.57       48.90      3.21 o 
  -4   3   9        0.10       -2.31      4.24 o 
  -3   3   9      347.78      313.78      6.07 o 
  -2   3   9      345.04      337.99      5.20 o 
  -1   3   9      171.24      156.19      4.74 o 
   0   3   9      724.87      690.41     26.53 o 
   1   3   9       38.13       42.14      8.71 o 
   2   3   9       54.30       48.85      5.67 o 
   3   3   9       61.25       58.96      5.24 o 
   4   3   9       36.09       28.48      8.31 o 
   5   3   9        2.82        5.75      5.39 o 
   6   3   9       10.53       24.11      8.93 o 
   7   3   9        3.23        4.33      4.81 o 
   8   3   9        4.58        6.29      6.10 o 
  -9   4   9        3.73        3.85      5.58 o 
  -8   4   9       34.93       46.19      3.89 o 
  -7   4   9        4.03        3.30      3.53 o 
  -6   4   9       41.11       49.80      6.64 o 
  -5   4   9       99.16       88.07      3.21 o 
  -4   4   9        2.11       -3.03      3.03 o 
  -3   4   9       81.41       85.54      3.64 o 
  -2   4   9        1.45       -5.28      5.28 o 
  -1   4   9      208.54      198.89      5.85 o 
   0   4   9       98.44       87.29      4.74 o 
   1   4   9       84.63       71.85      4.82 o 
   2   4   9      276.59      302.56      9.31 o 
   3   4   9      324.16      318.04     12.63 o 
   4   4   9       48.36       50.08      7.78 o 
   5   4   9       11.78        7.35      4.49 o 
   6   4   9        0.92        0.02      5.63 o 
   7   4   9       12.86        9.97      5.10 o 
   8   4   9        0.94        2.02      6.12 o 
  -8   5   9       12.19       12.54      4.18 o 
  -7   5   9       40.10       37.69      4.26 o 
  -6   5   9      226.42      205.14      6.11 o 
  -5   5   9       22.05       22.59      3.95 o 
  -4   5   9        0.59        7.28      3.43 o 
  -3   5   9       13.00       12.18      3.79 o 
  -2   5   9      417.34      420.34      7.49 o 
  -1   5   9       71.04       67.41      4.97 o 
   0   5   9       12.76       11.13      4.09 o 
   1   5   9      127.98      119.91      4.41 o 
   2   5   9        2.62        0.34      4.06 o 
   3   5   9        2.07        1.90      5.23 o 
   4   5   9       12.56        9.75      5.76 o 
   5   5   9       47.76       50.65      5.80 o 
   6   5   9       10.40        8.30      8.11 o 
   7   5   9        1.86        2.42     10.99 o 
  -8   6   9        6.80       13.86      4.36 o 
  -7   6   9        5.52        0.93      4.61 o 
  -6   6   9       33.12       28.23      3.81 o 
  -5   6   9        3.37        9.16      3.52 o 
  -4   6   9       90.58       88.64      6.29 o 
  -3   6   9      113.53      109.78      6.38 o 
  -2   6   9       49.04       44.26      4.90 o 
  -1   6   9       46.09       44.94      7.20 o 
   0   6   9        1.00        9.99      7.01 o 
   1   6   9      402.30      386.95      8.45 o 
   2   6   9       41.71       24.42     10.69 o 
   3   6   9        0.18        1.86      5.90 o 
   4   6   9       17.29       13.50      5.25 o 
   5   6   9        3.09       -3.58      5.03 o 
   6   6   9        2.17       -0.93      6.38 o 
   7   6   9        1.31        4.05      7.03 o 
  -7   7   9        8.61       11.91      4.75 o 
  -6   7   9      159.27      165.06      4.81 o 
  -5   7   9        7.80        9.58      4.25 o 
  -4   7   9        0.51        5.05      5.60 o 
  -3   7   9        7.12       23.72      7.87 o 
  -2   7   9      238.58      243.21      8.45 o 
  -1   7   9       16.33       20.36      7.78 o 
   0   7   9       35.14       30.63      7.20 o 
   1   7   9       90.27      108.94      8.55 o 
   2   7   9       16.67       21.26      5.52 o 
   3   7   9        3.77        2.63      5.41 o 
   4   7   9        0.00       -4.36      5.27 o 
   5   7   9        2.05        3.94      6.89 o 
   6   7   9        0.66        1.35      6.80 o 
  -6   8   9        2.27        3.72      5.13 o 
  -5   8   9        0.08        8.59      5.25 o 
  -4   8   9        1.40       20.26      7.87 o 
  -3   8   9       13.95       22.08      8.07 o 
  -2   8   9        0.38        7.01      7.39 o 
  -1   8   9        6.91       16.71      7.30 o 
   0   8   9       28.68       20.16      8.07 o 
   1   8   9        4.35        0.72      5.30 o 
   2   8   9       35.28       51.19      5.91 o 
   3   8   9        9.56       13.64      5.91 o 
   4   8   9        6.09        5.38      9.51 o 
   5   8   9        0.16       12.85      7.66 o 
  -5   9   9        2.55       12.96     10.18 o 
  -4   9   9        1.55       -8.55      8.55 o 
  -3   9   9       12.01        0.96      9.03 o 
  -2   9   9       28.83       28.71      8.74 o 
  -1   9   9        1.16        8.16      7.78 o 
   0   9   9       13.82       15.29      4.51 o 
   1   9   9       54.18       62.36     13.83 o 
   2   9   9       27.01       20.92      5.38 o 
   3   9   9       13.96       15.34      5.95 o 
   4   9   9        0.02       -3.49      6.67 o 
  -3  10   9        5.84       10.95      9.99 o 
  -2  10   9        0.25       -2.98      9.79 o 
  -1  10   9       19.84       20.93      9.79 o 
   0  10   9        2.58        8.71      6.96 o 
   1  10   9        6.64        0.24      6.38 o 
   2  10   9        1.26       -5.24      6.98 o 
  -8   0  10      170.82      174.15      6.23 o 
  -6   0  10      155.59      162.04     17.09 o 
  -4   0  10      379.60      372.63     13.44 o 
  -2   0  10       73.90       52.62      5.38 o 
   0   0  10     1131.38     1047.73      9.03 o 
   2   0  10       41.58       35.81      5.76 o 
   4   0  10      142.51      150.75      8.07 o 
   6   0  10        0.47       11.14      8.45 o 
   8   0  10        9.04       16.80      9.03 o 
  -9   1  10        6.71        7.70      4.22 o 
  -8   1  10       17.76       24.52      6.72 o 
  -7   1  10      309.60      305.65      5.20 o 
  -6   1  10       29.27       30.97      3.34 o 
  -5   1  10      197.23      194.74     12.11 o 
  -4   1  10       13.18       11.88      3.07 o 
  -3   1  10     1247.13     1020.44    106.96 o 
  -2   1  10      241.73      243.94      7.15 o 
  -1   1  10      273.42      261.72     16.32 o 
   0   1  10      411.50      378.46      5.42 o 
   1   1  10        1.93        0.65      4.01 o 
   2   1  10        4.94        7.89     10.32 o 
   3   1  10      307.01      277.84     10.99 o 
   4   1  10       20.33       29.28      4.27 o 
   5   1  10        5.16       -0.19      5.16 o 
   6   1  10        2.38       -4.39      5.63 o 
   7   1  10        1.03       20.79      6.11 o 
   8   1  10        0.02        4.77      6.75 o 
  -9   2  10       12.16       11.04      4.41 o 
  -8   2  10       16.18       12.66      4.22 o 
  -7   2  10       77.53       69.18      3.62 o 
  -6   2  10        0.93        4.23      3.05 o 
  -5   2  10        7.75        9.71      4.01 o 
  -4   2  10      187.07      189.08      4.23 o 
  -3   2  10       44.46       37.45      7.55 o 
  -2   2  10       65.94       76.39      5.36 o 
  -1   2  10        0.89        5.31      5.71 o 
   0   2  10       23.73       16.13      4.25 o 
   1   2  10       87.42       67.33     21.21 o 
   2   2  10        0.35       -0.40      4.14 o 
   3   2  10       33.80       29.42      4.30 o 
   4   2  10       50.90       53.33      7.25 o 
   5   2  10        1.43        9.94      5.34 o 
   6   2  10        0.28        9.08      4.83 o 
   7   2  10       14.39       17.52      5.30 o 
   8   2  10        3.64        0.46      6.98 o 
  -9   3  10       48.99       54.26      4.51 o 
  -8   3  10        1.45        9.14      4.04 o 
  -7   3  10      149.90      144.53      4.15 o 
  -6   3  10       17.60       16.97      3.96 o 
  -5   3  10       51.85       57.49      3.87 o 
  -4   3  10       92.76       89.17      4.23 o 
  -3   3  10       91.63       86.48      3.39 o 
  -2   3  10        0.26       -5.00      5.02 o 
  -1   3  10      141.64      136.55      5.53 o 
   0   3  10      304.65      295.79      9.36 o 
   1   3  10        0.33        2.64      4.43 o 
   2   3  10       81.97       86.33      5.48 o 
   3   3  10       54.49       58.88      7.54 o 
   4   3  10       19.02        8.66      5.48 o 
   5   3  10        0.11        0.82      4.39 o 
   6   3  10        9.91       19.77     11.19 o 
   7   3  10        7.69       10.30      6.69 o 
  -9   4  10       76.89       83.34      9.99 o 
  -8   4  10       36.28       40.70      4.81 o 
  -7   4  10        1.00        7.32      4.53 o 
  -6   4  10       17.20       19.75      3.81 o 
  -5   4  10      318.76      318.50     11.64 o 
  -4   4  10      550.31      538.98      5.72 o 
  -3   4  10        8.60       16.24      3.62 o 
  -2   4  10       42.22       46.63      5.47 o 
  -1   4  10       78.97       98.80     10.66 o 
   0   4  10      183.30      179.76      5.32 o 
   1   4  10        0.30       -4.88      4.88 o 
   2   4  10        7.39        5.42      5.25 o 
   3   4  10        0.17        1.54      5.30 o 
   4   4  10        5.06        0.25      7.87 o 
   5   4  10       12.67       24.66      5.50 o 
   6   4  10        5.95        4.89      7.92 o 
   7   4  10        5.74       12.32     10.85 o 
  -8   5  10       23.78       28.39      4.93 o 
  -7   5  10       53.76       55.86      4.17 o 
  -6   5  10       82.35       80.47      4.35 o 
  -5   5  10        7.64        5.72      3.75 o 
  -4   5  10       29.32       27.83      3.91 o 
  -3   5  10       47.48       41.84      5.15 o 
  -2   5  10      281.29      295.82      6.72 o 
  -1   5  10      137.78      114.10      7.45 o 
   0   5  10       35.64       31.56      4.78 o 
   1   5  10        3.13        2.40      4.51 o 
   2   5  10       20.10       13.22      3.20 o 
   3   5  10        0.00       12.58      5.81 o 
   4   5  10        3.06        4.39      4.62 o 
   5   5  10       20.27       19.92      6.10 o 
   6   5  10        0.26       27.09     17.04 o 
   7   5  10        2.00        8.66      6.69 o 
  -8   6  10       15.73       28.18      9.81 o 
  -7   6  10        6.82       13.02      3.83 o 
  -6   6  10       34.62       34.74      4.06 o 
  -5   6  10        1.26        7.59      4.95 o 
  -4   6  10        0.96        6.34      3.98 o 
  -3   6  10       21.07       21.59      6.22 o 
  -2   6  10      254.05      262.90     11.77 o 
  -1   6  10        0.03       -6.05      6.72 o 
   0   6  10        7.36       15.94      7.01 o 
   1   6  10       23.49       33.61      8.04 o 
   2   6  10      165.71      155.33      5.16 o 
   3   6  10       19.04       10.96      6.54 o 
   4   6  10        0.46        4.10      6.56 o 
   5   6  10        0.15        5.80      6.59 o 
   6   6  10        2.26        9.74      7.97 o 
  -7   7  10        0.35       17.39      5.28 o 
  -6   7  10       18.10       16.56      4.23 o 
  -5   7  10        0.04        3.41      4.70 o 
  -4   7  10        7.68       13.13      7.39 o 
  -3   7  10        6.28       -6.15      7.68 o 
  -2   7  10        3.82       -8.07      8.07 o 
  -1   7  10        0.09       -7.39      7.39 o 
   0   7  10       18.09       26.79      7.97 o 
   1   7  10        2.35        5.77     10.51 o 
   2   7  10       23.81       41.36     10.61 o 
   3   7  10       13.66        3.95      5.34 o 
   4   7  10        1.26        5.66      7.08 o 
   5   7  10       41.63       45.73      8.64 o 
  -6   8  10       13.92       11.56      5.45 o 
  -5   8  10      112.18      107.21     25.67 o 
  -4   8  10        0.36        3.74      9.22 o 
  -3   8  10       12.11        8.26      8.55 o 
  -2   8  10       38.38       57.99      8.26 o 
  -1   8  10       15.39       18.24      7.59 o 
   0   8  10        3.81        7.59      7.49 o 
   1   8  10        1.35       10.05      5.86 o 
   2   8  10       21.74       17.12      5.13 o 
   3   8  10        0.07       -6.88      7.01 o 
   4   8  10        0.62       13.54      9.89 o 
   5   8  10        5.20        7.23      6.84 o 
  -4   9  10        9.60       22.18      9.79 o 
  -3   9  10        2.13       -8.35      8.35 o 
  -2   9  10       11.67       19.11      8.35 o 
  -1   9  10        1.10        0.38      6.63 o 
   0   9  10        1.40       -1.83     12.91 o 
   1   9  10        9.35        4.41      4.79 o 
   2   9  10        5.84        7.26     11.91 o 
   3   9  10        0.13        0.11      6.67 o 
  -2  10  10        0.35       18.44     10.18 o 
  -1  10  10        0.13       -5.86      9.31 o 
   0  10  10        0.55       -1.03      7.23 o 
   1  10  10        2.45       -2.10      6.63 o 
  -9   0  11       22.47       20.00      8.64 o 
  -7   0  11       32.29       32.62      4.88 o 
  -5   0  11       89.86       88.66      7.15 o 
  -3   0  11      171.46      158.85     85.12 o 
  -1   0  11       14.64       17.28      7.11 o 
   1   0  11      472.00      456.71      9.65 o 
   3   0  11        0.60       -0.77      7.11 o 
   5   0  11      172.87      168.22      6.72 o 
   7   0  11        8.17       16.71      9.31 o 
  -9   1  11       71.48       72.61      6.76 o 
  -8   1  11        1.33        4.04      3.99 o 
  -7   1  11      171.10      172.45      7.01 o 
  -6   1  11        2.91        0.15      3.73 o 
  -5   1  11       38.86       41.61      5.79 o 
  -4   1  11      112.35      117.20      3.31 o 
  -3   1  11      220.93      183.85     35.15 o 
  -2   1  11      211.10      177.60      9.51 o 
  -1   1  11        1.56        5.27      5.01 o 
   0   1  11      276.27      252.58      4.55 o 
   1   1  11        6.61        5.15      4.07 o 
   2   1  11       32.46       31.91      4.88 o 
   3   1  11        2.44       -4.99      4.99 o 
   4   1  11        8.90       15.55      5.09 o 
   5   1  11        1.10       -5.41      5.41 o 
   6   1  11        7.30        2.91      7.39 o 
   7   1  11        0.06       -5.61      5.61 o 
  -9   2  11        2.13        3.29      4.63 o 
  -8   2  11       10.50        2.58      4.49 o 
  -7   2  11        2.98        7.97      4.05 o 
  -6   2  11      144.27      146.66      3.81 o 
  -5   2  11       95.16       97.30      4.68 o 
  -4   2  11       82.18       74.34      3.62 o 
  -3   2  11       23.60       22.59      7.04 o 
  -2   2  11      785.08      750.02      6.85 o 
  -1   2  11      142.82      150.92      5.36 o 
   0   2  11      274.92      264.73      8.11 o 
   1   2  11       47.01       37.49      4.11 o 
   2   2  11       28.58       24.08      5.19 o 
   3   2  11        0.32       -4.56      5.66 o 
   4   2  11        0.29        0.09      7.68 o 
   5   2  11       42.49       34.09      5.97 o 
   6   2  11        9.80       14.36      9.03 o 
   7   2  11        0.41        4.94      6.53 o 
  -8   3  11       18.50       29.27      5.56 o 
  -7   3  11      364.17      358.10     10.19 o 
  -6   3  11       21.98       20.44      4.93 o 
  -5   3  11        0.04       10.86      3.38 o 
  -4   3  11       41.87       47.79      3.28 o 
  -3   3  11      113.74      100.09     21.65 o 
  -2   3  11       11.08       10.85      4.16 o 
  -1   3  11       14.55       12.62      5.02 o 
   0   3  11       48.58       42.29      3.62 o 
   1   3  11       35.10       35.51      4.26 o 
   2   3  11       15.99       13.15      5.16 o 
   3   3  11       55.80       58.73      5.44 o 
   4   3  11       57.92       56.44      5.57 o 
   5   3  11       12.20        7.27      6.00 o 
   6   3  11        0.96       -1.44      8.83 o 
   7   3  11        0.29       -6.73      6.73 o 
  -8   4  11       35.89       39.42      6.53 o 
  -7   4  11        2.34        4.58      3.84 o 
  -6   4  11        1.20       -3.67      3.67 o 
  -5   4  11        4.57        4.76      3.76 o 
  -4   4  11       30.66       27.91      3.46 o 
  -3   4  11       11.95       17.92      4.48 o 
  -2   4  11      279.55      244.48     32.69 o 
  -1   4  11      154.48      138.59      6.72 o 
   0   4  11       67.25       53.49      3.83 o 
   1   4  11      115.48      125.64      5.74 o 
   2   4  11        6.32        1.91      5.20 o 
   3   4  11        7.61       14.48      5.49 o 
   4   4  11        0.47        5.80      5.37 o 
   5   4  11        3.90       14.87      5.99 o 
   6   4  11        3.08        5.58      8.83 o 
   7   4  11        9.31        9.00      6.09 o 
  -8   5  11        8.49       22.62      6.03 o 
  -7   5  11       15.85       10.80      4.78 o 
  -6   5  11        8.72        8.57      3.76 o 
  -5   5  11       64.02       60.77      4.12 o 
  -4   5  11       36.94       40.96      6.71 o 
  -3   5  11       83.43       85.19      7.11 o 
  -2   5  11        1.99        9.61      5.37 o 
  -1   5  11       15.95       22.11      4.59 o 
   0   5  11      352.77      341.69     11.58 o 
   1   5  11       54.62       71.03     17.10 o 
   2   5  11        2.44        2.19      3.73 o 
   3   5  11       75.15       75.95      5.88 o 
   4   5  11        8.03       20.39      5.80 o 
   5   5  11        9.61       14.72      6.41 o 
   6   5  11        9.74       16.18      9.60 o 
  -7   6  11       45.28       47.91      5.93 o 
  -6   6  11       42.56       49.31      4.47 o 
  -5   6  11      231.54      239.63      4.88 o 
  -4   6  11       27.85       12.83      6.08 o 
  -3   6  11        5.47        4.93      4.80 o 
  -2   6  11        0.05       -2.77      5.50 o 
  -1   6  11        8.83        5.03      5.98 o 
   0   6  11        9.53       12.72      5.66 o 
   1   6  11        2.36        0.72      3.93 o 
   2   6  11        4.87        9.80      4.33 o 
   3   6  11        0.62        1.70      5.30 o 
   4   6  11        1.04        8.58      5.19 o 
   5   6  11        2.48       13.57     13.25 o 
   6   6  11        1.91        4.68      7.26 o 
  -6   7  11        0.01       -0.78      4.63 o 
  -5   7  11        0.21        6.72      5.65 o 
  -4   7  11       42.78       48.66      7.25 o 
  -3   7  11        4.72       -0.58      8.35 o 
  -2   7  11       40.78       41.19      7.39 o 
  -1   7  11       12.32       21.99      7.59 o 
   0   7  11       77.26       89.10      7.97 o 
   1   7  11        8.52       15.91     12.24 o 
   2   7  11       19.13        4.91      7.35 o 
   3   7  11        1.82        5.45      5.34 o 
   4   7  11        2.01        2.76      4.22 o 
   5   7  11        0.73       -9.60      9.60 o 
  -5   8  11       25.88       42.53      8.42 o 
  -4   8  11       11.39       26.31      8.45 o 
  -3   8  11        5.34        2.59      6.43 o 
  -2   8  11       29.43       27.08      7.87 o 
  -1   8  11        2.57       16.61      8.55 o 
   0   8  11        0.69        1.54      5.95 o 
   1   8  11       30.12       28.54      5.70 o 
   2   8  11       10.29       19.54      6.45 o 
   3   8  11       12.60       12.00      5.52 o 
   4   8  11        0.63       11.90      6.82 o 
  -4   9  11       11.19       24.96     10.56 o 
  -3   9  11        1.54       16.32      8.64 o 
  -2   9  11        4.34        3.94      9.41 o 
  -1   9  11        5.19       -3.55      6.72 o 
   0   9  11        0.23        4.06      5.94 o 
   1   9  11        4.48        4.86      5.62 o 
   2   9  11        0.03        4.75      7.13 o 
  -8   0  12      112.80      109.52      6.62 o 
  -6   0  12      752.11      777.53      8.55 o 
  -4   0  12       12.58       13.82      5.62 o 
  -2   0  12      583.69      521.56      7.30 o 
   0   0  12       16.56       18.44      7.49 o 
   2   0  12       84.54       73.26      7.87 o 
   4   0  12       21.88       15.94      8.16 o 
   6   0  12        1.50        2.78      8.07 o 
  -8   1  12        1.08       -2.45      6.11 o 
  -7   1  12       27.93       33.79      3.76 o 
  -6   1  12        4.27       14.21      5.64 o 
  -5   1  12       18.60       13.43      5.22 o 
  -4   1  12       33.09       19.53      6.54 o 
  -3   1  12       31.81       38.34      4.89 o 
  -2   1  12       71.52       53.03     11.43 o 
  -1   1  12       74.07       74.32      6.39 o 
   0   1  12        0.49        3.45      5.02 o 
   1   1  12      149.24      138.18      3.55 o 
   2   1  12       44.40       45.48      6.39 o 
   3   1  12        0.13        2.33     11.86 o 
   4   1  12       30.90       40.04      4.79 o 
   5   1  12        8.64       13.22      5.16 o 
   6   1  12        0.15        0.98      8.11 o 
   7   1  12        0.23       -6.70      6.70 o 
  -8   2  12        3.10       16.13      4.45 o 
  -7   2  12        1.60       -2.36      3.58 o 
  -6   2  12       39.55       38.27      3.62 o 
  -5   2  12       36.36       41.04      3.67 o 
  -4   2  12        2.53        4.95      4.24 o 
  -3   2  12       59.39       64.38      4.31 o 
  -2   2  12       20.70       11.62      4.75 o 
  -1   2  12      159.70      148.93      7.06 o 
   0   2  12       43.52       45.06      5.02 o 
   1   2  12      308.54      299.82      5.12 o 
   2   2  12        5.48        1.84      3.88 o 
   3   2  12        1.25        2.39      5.62 o 
   4   2  12        2.54       11.89      9.46 o 
   5   2  12       29.87       30.22      5.90 o 
   6   2  12        3.22        2.27      8.11 o 
   7   2  12        3.99       19.96     11.09 o 
  -8   3  12       18.63       23.18      6.81 o 
  -7   3  12        0.59       -0.81      3.97 o 
  -6   3  12       24.91       30.07      3.89 o 
  -5   3  12      103.96      103.25      3.81 o 
  -4   3  12       22.09       18.40      3.43 o 
  -3   3  12      146.31      144.79      4.69 o 
  -2   3  12       50.13       54.66      5.33 o 
  -1   3  12       13.35       12.14      6.34 o 
   0   3  12        5.05        6.45      4.25 o 
   1   3  12        0.57        1.71      4.25 o 
   2   3  12       17.64        7.54      5.52 o 
   3   3  12      100.20       83.90      4.72 o 
   4   3  12        2.80       10.93      5.39 o 
   5   3  12        3.96        6.33      5.13 o 
   6   3  12        1.95        8.00      6.17 o 
  -8   4  12       43.13       48.15      4.65 o 
  -7   4  12       49.13       54.83      4.48 o 
  -6   4  12      112.90      100.01      4.19 o 
  -5   4  12       25.60       29.90      4.05 o 
  -4   4  12        3.29        7.52      3.81 o 
  -3   4  12       13.65       12.49      4.25 o 
  -2   4  12       99.60       97.61      5.34 o 
  -1   4  12        6.68       11.45      5.19 o 
   0   4  12       51.30       55.71      4.61 o 
   1   4  12        1.98        9.59      4.31 o 
   2   4  12        4.96        5.13      3.95 o 
   3   4  12        1.78        2.95      7.30 o 
   4   4  12        7.96        8.73      6.00 o 
   5   4  12        0.18        1.44      5.85 o 
   6   4  12        0.07       -6.99      6.99 o 
  -7   5  12       43.74       46.77      4.81 o 
  -6   5  12       29.09       30.35      4.16 o 
  -5   5  12       54.68       47.71      4.29 o 
  -4   5  12      126.31      136.93     15.89 o 
  -3   5  12        0.28        1.58      5.42 o 
  -2   5  12        5.76       -2.99      5.14 o 
  -1   5  12      205.56      215.38      8.26 o 
   0   5  12       23.31       26.56      4.96 o 
   1   5  12        0.25       -1.53      3.99 o 
   2   5  12       34.35       33.68      4.04 o 
   3   5  12        1.96       -0.56      5.00 o 
   4   5  12       17.21       15.05      6.20 o 
   5   5  12        0.02       -5.19      8.07 o 
   6   5  12        1.81       -6.01     10.71 o 
  -7   6  12       12.57       16.24      5.32 o 
  -6   6  12        2.00        9.37      4.75 o 
  -5   6  12       43.16       51.43      6.64 o 
  -4   6  12        1.91       -0.97      6.18 o 
  -3   6  12        1.62        9.22      4.90 o 
  -2   6  12        1.58        8.02      4.97 o 
  -1   6  12        6.53       11.18      4.63 o 
   0   6  12        5.81       12.91      5.74 o 
   1   6  12        3.87        2.54      4.37 o 
   2   6  12       16.74       25.70      5.01 o 
   3   6  12        2.06       -0.68      4.73 o 
   4   6  12       20.55       16.18      7.97 o 
   5   6  12        0.17        0.23      7.20 o 
  -6   7  12       19.56       28.71      5.18 o 
  -5   7  12        4.79       -0.74     10.08 o 
  -4   7  12       21.09       20.48      6.74 o 
  -3   7  12       50.24       44.74      6.34 o 
  -2   7  12        0.00       -8.93      8.93 o 
  -1   7  12       76.74       86.61      8.16 o 
   0   7  12        4.91        8.83      8.93 o 
   1   7  12        9.83       10.95      6.18 o 
   2   7  12       13.99       19.87      8.21 o 
   3   7  12        8.31       15.09      5.62 o 
   4   7  12        0.58        1.56      5.43 o 
  -5   8  12        0.52        9.00      9.00 o 
  -4   8  12        0.93        6.05      8.93 o 
  -3   8  12       18.18        0.19      9.22 o 
  -2   8  12        0.06        6.63      8.26 o 
  -1   8  12       14.01       13.63      8.26 o 
   0   8  12        1.01       -0.67      8.26 o 
   1   8  12        1.98       -4.07      5.36 o 
   2   8  12        0.05       11.25      6.33 o 
   3   8  12        1.74      -13.23     14.40 o 
  -2   9  12        1.68       10.75     10.18 o 
  -1   9  12        2.45       -4.13      9.99 o 
   0   9  12        1.30        8.94      7.16 o 
   1   9  12        1.09       -5.76     12.43 o 
  -7   0  13        0.24       -8.55      8.55 o 
  -5   0  13       37.20       32.13      4.81 o 
  -3   0  13        4.31       10.75      7.30 o 
  -1   0  13      194.43      164.28      6.05 o 
   1   0  13      105.94      123.29      8.11 o 
   3   0  13       11.73       30.25      7.30 o 
   5   0  13       28.32       26.31      6.34 o 
  -8   1  13        8.21        2.05      5.38 o 
  -7   1  13       37.12       32.56      4.04 o 
  -6   1  13        4.93        0.12      4.09 o 
  -5   1  13       94.00       96.11      4.10 o 
  -4   1  13        7.62        7.50      3.76 o 
  -3   1  13        0.13        3.90      5.19 o 
  -2   1  13       76.62       72.61      5.19 o 
  -1   1  13       37.67       33.48      9.65 o 
   0   1  13       19.78       15.94      5.16 o 
   1   1  13       29.75       27.35      3.02 o 
   2   1  13       82.22       86.92      3.86 o 
   3   1  13        7.85        3.47      5.51 o 
   4   1  13       25.61       32.29      4.94 o 
   5   1  13        0.27        8.17      5.37 o 
   6   1  13       10.23        4.38     11.95 o 
  -8   2  13      151.14      155.02      4.95 o 
  -7   2  13       11.52       21.03      4.06 o 
  -6   2  13      169.98      165.56      5.90 o 
  -5   2  13        8.71       15.38      3.91 o 
  -4   2  13       12.80        6.33      4.39 o 
  -3   2  13        1.71        4.56      4.35 o 
  -2   2  13       54.30       70.71     11.52 o 
  -1   2  13        5.04        5.39      9.36 o 
   0   2  13        1.82        5.50      3.64 o 
   1   2  13       13.88        8.12      3.26 o 
   2   2  13       10.29       20.19      4.35 o 
   3   2  13       10.13       11.95      5.43 o 
   4   2  13        4.68        1.39      5.81 o 
   5   2  13        0.41       -3.09      5.07 o 
   6   2  13        0.00        0.86      6.25 o 
  -8   3  13        0.19       13.91      4.57 o 
  -7   3  13       33.79       36.74      4.51 o 
  -6   3  13       10.21       11.42      4.09 o 
  -5   3  13       98.76      102.17      4.54 o 
  -4   3  13      145.00      130.05     35.95 o 
  -3   3  13       28.96       30.14      5.15 o 
  -2   3  13        7.47       14.79      5.03 o 
  -1   3  13       93.77      106.56      7.01 o 
   0   3  13       62.86       66.54      6.77 o 
   1   3  13        8.05        5.36      3.91 o 
   2   3  13       43.35       47.83      3.71 o 
   3   3  13        1.35        3.66      5.29 o 
   4   3  13        3.31        9.07      5.56 o 
   5   3  13        2.02       -0.29      8.93 o 
   6   3  13        3.44       -1.84      6.04 o 
  -7   4  13        3.79        0.83      6.06 o 
  -6   4  13       14.26        9.46      5.24 o 
  -5   4  13        4.23        4.64      6.26 o 
  -4   4  13        0.03        1.43      5.47 o 
  -3   4  13       22.81       26.00      4.53 o 
  -2   4  13       60.19       62.02      5.28 o 
  -1   4  13       40.44       39.49      5.33 o 
   0   4  13       32.75       38.56      6.35 o 
   1   4  13       16.19       21.68      3.84 o 
   2   4  13       15.25       16.96      3.52 o 
   3   4  13       26.67       26.68      4.42 o 
   4   4  13       14.52       12.44      6.24 o 
   5   4  13        1.54       10.11      6.38 o 
   6   4  13        0.06        3.74      9.31 o 
  -7   5  13        5.87        4.28      5.12 o 
  -6   5  13        4.57       12.32      4.81 o 
  -5   5  13       10.30       10.39      5.22 o 
  -4   5  13        3.97        4.68      4.84 o 
  -3   5  13       38.81       45.50      5.87 o 
  -2   5  13        6.49       14.55      5.43 o 
  -1   5  13        7.53       11.55      4.64 o 
   0   5  13        0.08        2.41      4.19 o 
   1   5  13       13.37        8.14      3.93 o 
   2   5  13       11.78        5.29      4.37 o 
   3   5  13        4.95        8.36      4.07 o 
   4   5  13        3.60       11.03      6.71 o 
   5   5  13        1.47       -0.67      8.88 o 
  -6   6  13        0.01       -0.26      4.67 o 
  -5   6  13        9.44       11.04      5.65 o 
  -4   6  13       11.02        6.08      6.84 o 
  -3   6  13       91.54       90.71      5.58 o 
  -2   6  13       10.60       15.58      5.69 o 
  -1   6  13        1.05        3.69      5.39 o 
   0   6  13        2.30        7.79      5.88 o 
   1   6  13       17.69       22.69      4.62 o 
   2   6  13        0.16       -2.67      4.73 o 
   3   6  13        0.01       -6.41      6.73 o 
   4   6  13        0.73        7.09      5.46 o 
  -5   7  13        9.73        2.70      7.20 o 
  -4   7  13       38.35       52.11      7.83 o 
  -3   7  13        0.50       -0.36      6.14 o 
  -2   7  13        1.74       14.31      9.22 o 
  -1   7  13        1.77        5.28      9.31 o 
   0   7  13        5.98       12.58      9.41 o 
   1   7  13        0.01       -2.40     13.87 o 
   2   7  13        6.70        6.22      6.45 o 
   3   7  13        0.03        2.85      5.87 o 
  -4   8  13        0.01        4.51      9.41 o 
  -3   8  13        4.73       16.80      9.70 o 
  -2   8  13       18.34       19.30      9.60 o 
  -1   8  13        0.27        7.11      9.41 o 
   0   8  13       10.45       17.78      5.56 o 
   1   8  13        4.40       12.93      5.64 o 
   2   8  13        4.48        5.13      6.06 o 
  -8   0  14       49.72       60.59      7.09 o 
  -6   0  14       15.18       24.56      5.47 o 
  -4   0  14      364.32      401.64      9.31 o 
  -2   0  14       93.63       76.81      5.76 o 
   0   0  14       38.33       41.67      7.49 o 
   2   0  14       20.16       12.87      5.70 o 
   4   0  14       21.69       24.68      9.22 o 
   6   0  14       12.83       13.73      7.68 o 
  -7   1  14       74.22       71.83      5.56 o 
  -6   1  14        1.80        3.67      4.11 o 
  -5   1  14      147.19      135.88     17.21 o 
  -4   1  14       31.75       27.77      4.74 o 
  -3   1  14       11.13        9.48      5.60 o 
  -2   1  14        0.08       -3.19      5.25 o 
  -1   1  14        4.20        9.77      5.40 o 
   0   1  14       48.28       44.41      5.57 o 
   1   1  14       15.99       25.18      3.91 o 
   2   1  14        5.58        2.08      4.39 o 
   3   1  14        4.27        2.62      4.82 o 
   4   1  14        5.70       -2.29      5.12 o 
   5   1  14        0.00        5.60      6.44 o 
   6   1  14        3.61       12.58      6.55 o 
  -7   2  14        0.18        3.69      4.57 o 
  -6   2  14        0.03       -1.94      3.87 o 
  -5   2  14        7.84       -5.93      5.93 o 
  -4   2  14        1.11        7.66      6.10 o 
  -3   2  14      192.12      195.53     11.38 o 
  -2   2  14        4.10       13.48      4.53 o 
  -1   2  14      121.19      118.86      5.36 o 
   0   2  14       11.94       13.30      4.30 o 
   1   2  14        6.35        6.65      4.10 o 
   2   2  14        3.95       17.04      4.03 o 
   3   2  14       22.88       24.79     12.07 o 
   4   2  14        0.00        3.57      5.23 o 
   5   2  14        2.24        1.96      5.74 o 
  -7   3  14       39.86       33.08      4.48 o 
  -6   3  14       28.73       27.57      4.26 o 
  -5   3  14       61.44       67.57     24.03 o 
  -4   3  14       26.25       29.43      5.90 o 
  -3   3  14        6.36       16.85     22.95 o 
  -2   3  14       26.26       30.69      6.72 o 
  -1   3  14      106.21       99.73      5.73 o 
   0   3  14        2.58       16.33      3.81 o 
   1   3  14       10.33       14.05      3.63 o 
   2   3  14        0.07        4.28      6.72 o 
   3   3  14        0.43       -0.40      4.50 o 
   4   3  14        4.51        8.22      6.51 o 
   5   3  14        0.10       11.06      6.42 o 
  -7   4  14       16.82       30.88      4.79 o 
  -6   4  14        1.78        5.19      6.47 o 
  -5   4  14       42.97       38.50     13.42 o 
  -4   4  14      109.14       99.09      5.62 o 
  -3   4  14       23.72       32.87      5.45 o 
  -2   4  14       23.22       30.40      5.82 o 
  -1   4  14       30.92       30.52      4.49 o 
   0   4  14        0.11        3.40      4.63 o 
   1   4  14       29.73       30.08      3.72 o 
   2   4  14        3.13       10.28      3.91 o 
   3   4  14        0.74       -4.55      4.55 o 
   4   4  14        4.62       10.15      5.63 o 
   5   4  14        0.02       -0.33      7.07 o 
  -6   5  14       64.80       71.25      8.65 o 
  -5   5  14       13.90       23.32      6.85 o 
  -4   5  14       14.08       15.63      5.23 o 
  -3   5  14        0.52        2.37      6.21 o 
  -2   5  14        6.63       20.85      5.00 o 
  -1   5  14        4.21        0.42      5.24 o 
   0   5  14       18.22       12.85      5.13 o 
   1   5  14       22.29       20.94      4.42 o 
   2   5  14        7.79        9.66      4.52 o 
   3   5  14        0.03        0.51      4.92 o 
   4   5  14        0.12       -0.61      4.28 o 
  -5   6  14        0.01        7.64      7.04 o 
  -4   6  14        3.74       12.34      7.68 o 
  -3   6  14       11.67       10.11      6.62 o 
  -2   6  14       22.16       19.46      5.69 o 
  -1   6  14        4.03        4.26      5.68 o 
   0   6  14        8.31        7.80      5.73 o 
   1   6  14        1.75       -1.17      5.05 o 
   2   6  14        5.56       13.88      4.70 o 
   3   6  14        6.82       10.38      5.06 o 
  -4   7  14       10.87       19.33      8.02 o 
  -3   7  14        0.01        1.82      7.35 o 
  -2   7  14       22.30       22.56      8.74 o 
  -1   7  14       10.48       14.31      8.93 o 
   0   7  14        7.27        6.43      9.70 o 
   1   7  14       24.02       23.41      5.88 o 
   2   7  14        0.57       -2.25      5.96 o 
   0   8  14        2.30        3.07      9.12 o 
  -7   0  15        1.21        3.58     12.48 o 
  -5   0  15        1.58        2.25      5.70 o 
  -3   0  15       86.45       77.01      6.05 o 
  -1   0  15       47.50       60.11      8.07 o 
   1   0  15       24.74       34.66      5.55 o 
   3   0  15       12.19        9.12      7.78 o 
   5   0  15        1.51       17.28      7.68 o 
  -7   1  15       34.05       43.03      5.57 o 
  -6   1  15        3.31        1.95      4.89 o 
  -5   1  15        4.84        9.61      5.63 o 
  -4   1  15       15.66       20.77      4.75 o 
  -3   1  15        5.55       14.67      5.23 o 
  -2   1  15        0.27       -1.99      4.76 o 
  -1   1  15        1.70        6.04      7.35 o 
   0   1  15       28.97       32.62      4.59 o 
   1   1  15        0.32        2.84      3.93 o 
   2   1  15        2.68        7.27      3.93 o 
   3   1  15        0.39        4.81      4.45 o 
   4   1  15        0.41        6.13      6.76 o 
   5   1  15        0.08        6.53      6.58 o 
  -7   2  15        0.21       17.38      5.72 o 
  -6   2  15      156.95      153.87      5.39 o 
  -5   2  15        5.37        6.79      4.69 o 
  -4   2  15      120.34       95.32     30.29 o 
  -3   2  15        0.23        8.84      5.62 o 
  -2   2  15        0.02       -8.16      8.16 o 
  -1   2  15        3.68        7.39      4.45 o 
   0   2  15        1.61       -0.26      4.52 o 
   1   2  15        0.48       -0.01      4.08 o 
   2   2  15        0.59        1.32      3.82 o 
   3   2  15        0.51        3.28      4.87 o 
   4   2  15        2.82        0.62      5.47 o 
   5   2  15        0.32       22.77      6.99 o 
  -6   3  15       14.88       18.92      4.77 o 
  -5   3  15        0.65        1.51      7.73 o 
  -4   3  15        1.59       -3.56      5.95 o 
  -3   3  15        0.78        1.77      5.04 o 
  -2   3  15        8.38       24.58      5.87 o 
  -1   3  15       10.83       11.09      5.67 o 
   0   3  15        1.88       -1.83      4.64 o 
   1   3  15        7.87       12.63      4.12 o 
   2   3  15        0.00        0.30      3.94 o 
   3   3  15        0.22        9.04      4.49 o 
   4   3  15        0.27       -4.93      4.93 o 
  -6   4  15       17.60       17.02      5.46 o 
  -5   4  15        1.60       15.86      6.62 o 
  -4   4  15        9.92        9.64      5.51 o 
  -3   4  15       41.05       35.44      5.83 o 
  -2   4  15        0.04       12.57      6.08 o 
  -1   4  15       19.20       22.61      4.26 o 
   0   4  15        0.09       -4.19      4.90 o 
   1   4  15        8.07        5.42      4.41 o 
   2   4  15        0.91        6.80      4.41 o 
   3   4  15        6.63       14.62      4.35 o 
   4   4  15        0.76       -1.78      5.14 o 
  -5   5  15        1.71        1.93      7.45 o 
  -4   5  15       25.31       19.65      6.62 o 
  -3   5  15        8.06       -1.31      6.48 o 
  -2   5  15        5.41        3.69      4.99 o 
  -1   5  15       45.00       44.15      5.41 o 
   0   5  15       17.35       33.96      6.94 o 
   1   5  15       18.13       26.64      4.67 o 
   2   5  15        0.58        6.83      4.34 o 
   3   5  15        0.04       -4.39      5.17 o 
  -4   6  15        1.59       10.53      7.86 o 
  -3   6  15        0.16       -0.06      7.44 o 
  -2   6  15        3.56        9.22      6.49 o 
  -1   6  15        6.13        5.02      6.11 o 
   0   6  15        0.34        1.39      6.16 o 
   1   6  15        0.19        5.23      4.63 o 
   2   6  15        0.80        9.76      5.35 o 
  -2   7  15       15.78       16.51      9.12 o 
  -1   7  15        0.21        4.42      9.41 o 
   0   7  15        0.69        0.91      7.07 o 
  -6   0  16       87.74       70.31     16.61 o 
  -4   0  16       55.84       65.20      9.60 o 
  -2   0  16       14.28       30.82      7.87 o 
   0   0  16        0.78        8.15      8.16 o 
   2   0  16        0.10       18.57      6.08 o 
   4   0  16        2.72        6.17      9.70 o 
  -6   1  16        4.60        0.73      4.46 o 
  -5   1  16       34.88       28.85      6.07 o 
  -4   1  16        1.02       10.22      5.93 o 
  -3   1  16       24.22       19.32      6.07 o 
  -2   1  16       33.66       54.75     13.20 o 
  -1   1  16        0.02       -3.47      7.39 o 
   0   1  16       10.69       11.74      4.17 o 
   1   1  16        0.07       -0.99      3.30 o 
   2   1  16        0.48        1.78      4.91 o 
   3   1  16        0.43        7.60      7.73 o 
   4   1  16        1.25        2.91      4.49 o 
  -6   2  16        1.49        9.48      4.97 o 
  -5   2  16        0.81        0.52      6.41 o 
  -4   2  16        4.00       14.06      5.73 o 
  -3   2  16       13.47       18.76      8.26 o 
  -2   2  16        0.01       -0.18     14.35 o 
  -1   2  16        2.38        9.63      7.44 o 
   0   2  16        9.07       17.17      6.38 o 
   1   2  16       24.10       36.21      5.09 o 
   2   2  16        5.56       11.03      9.71 o 
   3   2  16        9.20       10.86      5.31 o 
   4   2  16        0.28       12.15      6.79 o 
  -5   3  16        0.54       -5.22      6.31 o 
  -4   3  16        8.06       13.01     10.18 o 
  -3   3  16       15.71       17.79      6.41 o 
  -2   3  16       16.55       11.36      6.07 o 
  -1   3  16        5.88        5.59      5.02 o 
   0   3  16       12.93        9.87      7.31 o 
   1   3  16        3.69       18.45      7.01 o 
   2   3  16        0.00        1.55      3.84 o 
   3   3  16        0.10        2.46      4.85 o 
  -5   4  16        4.65       17.80     11.76 o 
  -4   4  16        3.27       14.23      6.96 o 
  -3   4  16        4.71        6.92      6.82 o 
  -2   4  16        4.76       -0.85      5.94 o 
  -1   4  16        0.04        0.78      6.48 o 
   0   4  16        6.15       11.26      5.84 o 
   1   4  16        0.93        3.87      4.93 o 
   2   4  16        1.97       -3.61      4.80 o 
   3   4  16        0.01       13.49      4.89 o 
  -4   5  16       16.70       28.92     15.99 o 
  -3   5  16       17.75       34.12      9.84 o 
  -2   5  16       15.74       13.75      5.90 o 
  -1   5  16        0.74       -3.21      5.28 o 
   0   5  16        1.82       10.49      6.05 o 
   1   5  16        0.21       -1.23      4.65 o 
   2   5  16        0.16        6.45      4.53 o 
  -2   6  16        0.03        4.73      6.86 o 
  -1   6  16        0.30        2.56      5.78 o 
   0   6  16        6.70       16.23      5.62 o 
  -5   0  17       32.97       30.82      9.12 o 
  -3   0  17       52.64       72.40      9.41 o 
  -1   0  17       14.44       22.76      9.03 o 
   1   0  17       23.25       29.39     11.04 o 
   3   0  17        3.71        5.60      6.92 o 
  -5   1  17       23.12       22.90      5.26 o 
  -4   1  17        0.40        2.87     12.39 o 
  -3   1  17       12.50       15.02      7.35 o 
  -2   1  17        3.63       14.70      5.21 o 
  -1   1  17        0.93        0.52     17.52 o 
   0   1  17        0.14        3.03      4.08 o 
   1   1  17        1.13        1.05      4.60 o 
   2   1  17       26.19       31.71      4.41 o 
   3   1  17        2.94       19.22      4.97 o 
  -5   2  17        0.04       -6.13      7.39 o 
  -4   2  17        4.39        9.10     11.23 o 
  -3   2  17       12.80       16.14      6.26 o 
  -2   2  17        0.59        5.08      5.36 o 
  -1   2  17        0.02        1.18      4.41 o 
   0   2  17        0.76        2.38      4.30 o 
   1   2  17        0.26        9.94      4.20 o 
   2   2  17        3.80        7.12      5.72 o 
  -4   3  17        2.09        8.07      7.13 o 
  -3   3  17        1.88       -3.15      9.41 o 
  -2   3  17       35.91       30.94      6.51 o 
  -1   3  17        1.14        0.37      5.51 o 
   0   3  17        2.29        0.61      3.99 o 
   1   3  17        1.96        4.57      4.70 o 
   2   3  17        0.62        6.35      4.70 o 
  -3   4  17        2.27        4.37      6.19 o 
  -2   4  17        1.55        6.46      5.82 o 
  -1   4  17        1.22       -7.37      7.37 o 
   0   4  17       23.63       25.17      5.10 o 
   1   4  17       13.10       12.30      4.82 o 
  -1   5  17        2.25        1.15      9.51 o 
  -2   0  18        1.43        4.99      7.30 o 
   0   0  18        0.03       -4.69      6.83 o 
  -3   1  18        0.05       13.45     11.47 o 
  -2   1  18        0.23        1.15     10.18 o 
  -1   1  18        6.46        7.94      6.73 o 
   0   1  18        8.46       11.50      5.87 o 
   1   1  18        0.04        5.22      4.95 o 
  -3   2  18        2.38       16.69      5.81 o 
  -2   2  18        2.09        1.96      6.73 o 
  -1   2  18        7.25       11.57      5.63 o 
   0   2  18        0.14        1.71      7.80 o 
   1   2  18        0.08        5.76     10.27 o 
  -2   3  18        0.31       -4.03      9.51 o 
  -1   3  18        0.47        1.76      5.68 o 
                                                 
